# Supplementary material for: Single-cell transcription profiles in Bloom syndrome patients link BLM deficiency with altered condensin complex expression signatures
Source: Hum Mol Genet. 2022 Jan 31;31(13):2185–93. doi: 10.1093/hmg/ddab373 (PMC9262399; doi:10.1093/hmg/ddab373)
Supplement: HMG-2021-CE-00720_Supplementary_Table1_ddab373 [file hmg-2021-ce-00720_supplementary_table1_ddab373.xlsx]

## Sheet: Cell line details
Supplementary Table 1. Cell line details used in the study
Cell line name in the study	Cell line name at Coriell Institute	Age at sampling	Gender	Genotype
WT1	GM08398	8	male	wild type
WT2	GM00409	7	male	wild type
BS1	GM02520	10	female	BLM:c.2923delC;p.Gln975Lysfs*24 / c.2824-1078_2999+310del1584;p.Val942fs
BS2	GM02932	28	male	homozygous BLM:c.2207_2212delinsTAGATTC;p.Tyr736Leufs*5
BS3	GM02548	6	male	BLM:c.1544dupA;p.Asn515Lysfs*2 / c.2254C>T;p.Gln752*
Nomenclature is according to transcript NM_000057.4 for BLM.
