# Supplementary material for: Single-cell transcription profiles in Bloom syndrome patients link BLM deficiency with altered condensin complex expression signatures
Source: Hum Mol Genet. 2022 Jan 31;31(13):2185–93. doi: 10.1093/hmg/ddab373 (PMC9262399; doi:10.1093/hmg/ddab373)
Supplement: HMG-2021-CE-00720_Supplementary_Table2_ddab373 [file hmg-2021-ce-00720_supplementary_table2_ddab373.xlsx]

## Sheet: Sheet 1
genes	logFC	AveExpr	P.Value	adj.P.Val	ensgene	entrez	chr	start	end	strand	biotype	description
PSG4	3.38549	6.80773	3.00295e-102	8.64008e-98	ENSG00000243137	5672	19	43192702	43207299	-1	protein_coding	pregnancy specific beta-1-glycoprotein 4 [Source:HGNC Symbol;Acc:HGNC:9521]
UCHL1	-2.13543	9.04203	7.73723e-90	1.11308e-85	ENSG00000154277	7345	4	41256413	41268455	1	protein_coding	ubiquitin C-terminal hydrolase L1 [Source:HGNC Symbol;Acc:HGNC:12513]
HMOX1	-2.53881	7.88911	5.24627e-73	5.03152e-69	ENSG00000100292	3162	22	35380361	35394214	1	protein_coding	heme oxygenase 1 [Source:HGNC Symbol;Acc:HGNC:5013]
SLC38A5	-2.70406	5.17725	1.09094e-54	7.84711e-51	ENSG00000017483	92745	X	48458537	48470256	-1	protein_coding	solute carrier family 38 member 5 [Source:HGNC Symbol;Acc:HGNC:18070]
CTSC	2.30307	7.1301	1.4341e-53	8.25239e-50	ENSG00000109861	1075	11	88293592	88337787	-1	protein_coding	cathepsin C [Source:HGNC Symbol;Acc:HGNC:2528]
CRYAB	-1.2967	8.83078	3.83686e-51	1.8399e-47	ENSG00000109846	1410	11	111908565	111923722	-1	protein_coding	crystallin alpha B [Source:HGNC Symbol;Acc:HGNC:2389]
MAB21L1	-2.31286	3.81527	5.07632e-50	2.08651e-46	ENSG00000180660	4081	13	35474182	35477209	-1	protein_coding	mab-21 like 1 [Source:HGNC Symbol;Acc:HGNC:6757]
HSPB7	-2.12816	7.4188	1.88615e-49	6.78355e-46	ENSG00000173641	27129	1	16014028	16019594	-1	protein_coding	heat shock protein family B (small) member 7 [Source:HGNC Symbol;Acc:HGNC:5249]
CLEC2B	2.09077	4.98955	4.49403e-49	1.43669e-45	ENSG00000110852	9976	12	9852984	9870136	-1	protein_coding	C-type lectin domain family 2 member B [Source:HGNC Symbol;Acc:HGNC:2053]
MFAP5	-2.18604	7.81256	7.48161e-49	2.15261e-45	ENSG00000197614	8076	12	8637346	8662888	-1	protein_coding	microfibril associated protein 5 [Source:HGNC Symbol;Acc:HGNC:29673]
CD44	0.985156	9.90938	7.77934e-47	2.03479e-43	ENSG00000026508	960	11	35138870	35232402	1	protein_coding	CD44 molecule (Indian blood group) [Source:HGNC Symbol;Acc:HGNC:1681]
COL12A1	2.18784	6.649	2.50071e-45	5.99586e-42	ENSG00000111799	1303	6	75084326	75206051	-1	protein_coding	collagen type XII alpha 1 chain [Source:HGNC Symbol;Acc:HGNC:2188]
HOXC10	-2.66018	5.17935	1.70698e-44	3.77794e-41	ENSG00000180818	3226	12	53985065	53990279	1	protein_coding	homeobox C10 [Source:HGNC Symbol;Acc:HGNC:5122]
HSPB6	-1.90739	7.29713	2.93995e-42	6.04201e-39	ENSG00000004776	126393	19	35754569	35758079	-1	protein_coding	heat shock protein family B (small) member 6 [Source:HGNC Symbol;Acc:HGNC:26511]
DOK5	-2.19556	3.82635	3.58558e-41	6.87763e-38	ENSG00000101134	55816	20	54475597	54651171	1	protein_coding	docking protein 5 [Source:HGNC Symbol;Acc:HGNC:16173]
NUPR1	-1.38506	7.96589	7.64468e-41	1.3747e-37	ENSG00000176046	26471	16	28532708	28539174	-1	protein_coding	nuclear protein 1, transcriptional regulator [Source:HGNC Symbol;Acc:HGNC:29990]
PODN	-2.14831	4.53495	2.58353e-36	4.37255e-33	ENSG00000174348	127435	1	53062052	53085502	1	protein_coding	podocan [Source:HGNC Symbol;Acc:HGNC:23174]
NOV	-2.15722	4.91297	2.60198e-34	4.15912e-31	ENSG00000136999	4856	8	119416306	119424353	1	protein_coding	nephroblastoma overexpressed [Source:HGNC Symbol;Acc:HGNC:7885]
CDKN1A	-1.50175	8.39983	3.53747e-34	5.35685e-31	ENSG00000124762	1026	6	36676460	36687339	1	protein_coding	cyclin dependent kinase inhibitor 1A [Source:HGNC Symbol;Acc:HGNC:1784]
CLEC3B	-1.74392	3.33437	4.34693e-33	6.25349e-30	ENSG00000163815	7123	3	45001548	45036071	1	protein_coding	C-type lectin domain family 3 member B [Source:HGNC Symbol;Acc:HGNC:11891]
TSPO	-0.915827	9.37632	1.23049e-32	1.68589e-29	ENSG00000100300	706	22	43151514	43163242	1	protein_coding	translocator protein [Source:HGNC Symbol;Acc:HGNC:1158]
GREM1	-1.27389	8.41324	2.68573e-32	3.51245e-29	ENSG00000282046	26585	CHR_HSCHR15_6_CTG8	32248714	32275847	1	protein_coding	gremlin 1, DAN family BMP antagonist [Source:HGNC Symbol;Acc:HGNC:2001]
GREM1	-1.27389	8.41324	2.68573e-32	3.51245e-29	ENSG00000276886	26585	CHR_HSCHR15_4_CTG8	32798311	32814964	1	protein_coding	gremlin 1, DAN family BMP antagonist [Source:HGNC Symbol;Acc:HGNC:2001]
GREM1	-1.27389	8.41324	2.68573e-32	3.51245e-29	ENSG00000166923	26585	15	32717974	32745107	1	protein_coding	gremlin 1, DAN family BMP antagonist [Source:HGNC Symbol;Acc:HGNC:2001]
CKB	-1.77731	6.50136	3.96533e-32	4.96046e-29	ENSG00000166165	1152	14	103519659	103523111	-1	protein_coding	creatine kinase B [Source:HGNC Symbol;Acc:HGNC:1991]
VAT1	-1.10999	8.16084	7.2047e-31	8.54894e-28	ENSG00000108828	10493	17	43014605	43025123	-1	protein_coding	vesicle amine transport 1 [Source:HGNC Symbol;Acc:HGNC:16919]
PSG5	1.52793	9.16093	7.42818e-31	8.54894e-28	ENSG00000204941	5673	19	43166256	43186536	-1	protein_coding	pregnancy specific beta-1-glycoprotein 5 [Source:HGNC Symbol;Acc:HGNC:9522]
NGF	-1.79309	5.25087	1.24541e-30	1.37819e-27	ENSG00000134259	4803	1	115285918	115338236	-1	protein_coding	nerve growth factor [Source:HGNC Symbol;Acc:HGNC:7808]
SLIT2	1.61121	5.62713	3.48903e-30	3.6973e-27	ENSG00000145147	9353	4	20253260	20620561	1	protein_coding	slit guidance ligand 2 [Source:HGNC Symbol;Acc:HGNC:11086]
ERAP2	1.71193	3.86816	3.5981e-30	3.6973e-27	ENSG00000164308	64167	5	96875939	96919716	1	protein_coding	endoplasmic reticulum aminopeptidase 2 [Source:HGNC Symbol;Acc:HGNC:29499]
SQSTM1	-1.11364	8.40237	8.71951e-28	8.65096e-25	ENSG00000161011	8878	5	179806398	179838078	1	protein_coding	sequestosome 1 [Source:HGNC Symbol;Acc:HGNC:11280]
CTNNAL1	1.16727	7.01068	1.35081e-27	1.28666e-24	ENSG00000119326	8727	9	108942569	109013529	-1	protein_coding	catenin alpha like 1 [Source:HGNC Symbol;Acc:HGNC:2512]
FGF7	1.69593	6.66411	1.38629e-27	1.28666e-24	ENSG00000140285	2252	15	49423096	49488775	1	protein_coding	fibroblast growth factor 7 [Source:HGNC Symbol;Acc:HGNC:3685]
RPS4Y1	-1.77886	6.83865	1.59938e-27	1.43804e-24	ENSG00000129824	6192	Y	2841486	2932000	1	protein_coding	ribosomal protein S4, Y-linked 1 [Source:HGNC Symbol;Acc:HGNC:10425]
CPXM2	1.67082	4.32347	7.994e-27	6.9698e-24	ENSG00000121898	119587	10	123706207	123940267	-1	protein_coding	carboxypeptidase X, M14 family member 2 [Source:HGNC Symbol;Acc:HGNC:26977]
SPOCK1	-1.60469	5.8432	2.68105e-26	2.2688e-23	ENSG00000152377	6695	5	136975298	137598379	-1	protein_coding	SPARC/osteonectin, cwcv and kazal like domains proteoglycan 1 [Source:HGNC Symbol;Acc:HGNC:11251]
FBN2	-1.84604	5.48646	3.56748e-26	2.93267e-23	ENSG00000138829	2201	5	128257909	128659185	-1	protein_coding	fibrillin 2 [Source:HGNC Symbol;Acc:HGNC:3604]
MGP	-1.55431	3.02654	4.84893e-26	3.87538e-23	ENSG00000111341	4256	12	14881181	14885926	-1	protein_coding	matrix Gla protein [Source:HGNC Symbol;Acc:HGNC:7060]
ITGA4	1.54146	5.05296	8.10937e-26	6.30602e-23	ENSG00000115232	3676	2	181457202	181536187	1	protein_coding	integrin subunit alpha 4 [Source:HGNC Symbol;Acc:HGNC:6140]
CSRP2	1.67046	5.32547	1.35576e-25	1.02653e-22	ENSG00000175183	1466	12	76858715	76879060	-1	protein_coding	cysteine and glycine rich protein 2 [Source:HGNC Symbol;Acc:HGNC:2470]
STC2	-1.32895	7.78285	1.72304e-25	1.27116e-22	ENSG00000113739	8614	5	173314713	173329503	-1	protein_coding	stanniocalcin 2 [Source:HGNC Symbol;Acc:HGNC:11374]
C16orf45	-1.26499	6.93523	2.07686e-25	1.49389e-22	ENSG00000278823	89927	CHR_HSCHR16_1_CTG1	15519415	15710184	1	protein_coding	chromosome 16 open reading frame 45 [Source:HGNC Symbol;Acc:HGNC:19213]
C16orf45	-1.26499	6.93523	2.07686e-25	1.49389e-22	ENSG00000166780	89927	16	15434295	15625028	1	protein_coding	chromosome 16 open reading frame 45 [Source:HGNC Symbol;Acc:HGNC:19213]
HTATIP2	1.26072	5.58022	8.16661e-24	5.73097e-21	ENSG00000109854	10553	11	20363685	20383783	1	protein_coding	HIV-1 Tat interactive protein 2 [Source:HGNC Symbol;Acc:HGNC:16637]
SEL1L3	-1.44114	3.15789	1.04072e-23	7.12945e-21	ENSG00000091490	23231	4	25747427	25863760	-1	protein_coding	SEL1L family member 3 [Source:HGNC Symbol;Acc:HGNC:29108]
DNAJC15	1.07181	6.34926	3.6711e-23	2.45639e-20	ENSG00000120675	29103	13	43023203	43114224	1	protein_coding	DnaJ heat shock protein family (Hsp40) member C15 [Source:HGNC Symbol;Acc:HGNC:20325]
GNPDA1	-1.33762	5.83143	1.98394e-22	1.29731e-19	ENSG00000113552	10007	5	141991749	142013041	-1	protein_coding	glucosamine-6-phosphate deaminase 1 [Source:HGNC Symbol;Acc:HGNC:4417]
CYSTM1	-1.01703	6.71459	1.49857e-21	9.37326e-19	ENSG00000120306	84418	5	140174642	140282052	1	protein_coding	cysteine rich transmembrane module containing 1 [Source:HGNC Symbol;Acc:HGNC:30239]
CRISPLD2	1.56824	3.82537	3.74178e-21	2.2906e-18	ENSG00000103196	83716	16	84819984	84920768	1	protein_coding	cysteine rich secretory protein LCCL domain containing 2 [Source:HGNC Symbol;Acc:HGNC:25248]
GLMP	-1.15902	6.82556	3.92811e-21	2.35458e-18	ENSG00000198715	112770	1	156290089	156295689	-1	protein_coding	glycosylated lysosomal membrane protein [Source:HGNC Symbol;Acc:HGNC:29436]
LBH	-1.55523	5.55654	8.06487e-21	4.73556e-18	ENSG00000213626	81606	2	30231531	30323730	1	protein_coding	limb bud and heart development [Source:HGNC Symbol;Acc:HGNC:29532]
SH3BGRL3	-0.426636	10.7831	1.76789e-20	1.01731e-17	ENSG00000142669	83442	1	26279176	26281522	1	protein_coding	SH3 domain binding glutamate rich protein like 3 [Source:HGNC Symbol;Acc:HGNC:15568]
RPS6KA2	-1.41952	4.0857	1.85173e-20	1.04466e-17	ENSG00000071242	6196	6	166409364	166906451	-1	protein_coding	ribosomal protein S6 kinase A2 [Source:HGNC Symbol;Acc:HGNC:10431]
BCAT1	-1.24064	5.46919	2.69386e-20	1.49053e-17	ENSG00000060982	586	12	24810022	24949459	-1	protein_coding	branched chain amino acid transaminase 1 [Source:HGNC Symbol;Acc:HGNC:976]
ANKRD1	-1.27835	2.88459	2.75952e-20	1.49805e-17	ENSG00000148677	27063	10	90912096	90921276	-1	protein_coding	ankyrin repeat domain 1 [Source:HGNC Symbol;Acc:HGNC:15819]
MAP1LC3B	-0.729769	7.66214	3.10011e-20	1.65178e-17	ENSG00000140941	81631	16	87383995	87404779	1	protein_coding	microtubule associated protein 1 light chain 3 beta [Source:HGNC Symbol;Acc:HGNC:13352]
PHACTR2	-1.14643	6.24873	3.24793e-20	1.69908e-17	ENSG00000112419	9749	6	143536845	143831185	1	protein_coding	phosphatase and actin regulator 2 [Source:HGNC Symbol;Acc:HGNC:20956]
ELN	-1.52424	3.6039	3.80315e-20	1.95401e-17	ENSG00000049540	2006	7	74027789	74069907	1	protein_coding	elastin [Source:HGNC Symbol;Acc:HGNC:3327]
ARHGAP29	1.11951	7.05059	4.41451e-20	2.19578e-17	ENSG00000137962	9411	1	94148988	94275068	-1	protein_coding	Rho GTPase activating protein 29 [Source:HGNC Symbol;Acc:HGNC:30207]
CSTB	-0.61357	8.35949	4.42637e-20	2.19578e-17	ENSG00000160213	1476	21	43772511	43776445	-1	protein_coding	cystatin B [Source:HGNC Symbol;Acc:HGNC:2482]
STEAP1B	1.51539	4.27693	9.82359e-20	4.79058e-17	ENSG00000105889	256227	7	22419444	22632925	-1	protein_coding	STEAP family member 1B [Source:HGNC Symbol;Acc:HGNC:41907]
GTF2F2	1.09576	6.09828	1.11531e-19	5.34829e-17	ENSG00000188342	2963	13	45120515	45284909	1	protein_coding	general transcription factor IIF subunit 2 [Source:HGNC Symbol;Acc:HGNC:4653]
LIMS2	-1.497	3.79223	1.30976e-19	6.17775e-17	ENSG00000072163	55679	2	127638381	127681786	-1	protein_coding	LIM zinc finger domain containing 2 [Source:HGNC Symbol;Acc:HGNC:16084]
MDK	1.18894	6.40917	1.80276e-19	8.36596e-17	ENSG00000110492	4192	11	46380756	46383837	1	protein_coding	midkine (neurite growth-promoting factor 2) [Source:HGNC Symbol;Acc:HGNC:6972]
SLC20A2	-1.45825	5.80366	1.83517e-19	8.3812e-17	ENSG00000168575	6575	8	42416475	42541926	-1	protein_coding	solute carrier family 20 member 2 [Source:HGNC Symbol;Acc:HGNC:10947]
H3F3B	0.509078	9.92086	1.87251e-19	8.41808e-17	ENSG00000132475	3021	17	75776434	75785893	-1	protein_coding	H3 histone family member 3B [Source:HGNC Symbol;Acc:HGNC:4765]
GABBR2	1.44282	4.86817	2.63109e-19	1.16464e-16	ENSG00000136928	9568	9	98288082	98709197	-1	protein_coding	gamma-aminobutyric acid type B receptor subunit 2 [Source:HGNC Symbol;Acc:HGNC:4507]
HAPLN3	-1.34766	3.11157	3.27932e-19	1.42958e-16	ENSG00000140511	145864	15	88877288	88895626	-1	protein_coding	hyaluronan and proteoglycan link protein 3 [Source:HGNC Symbol;Acc:HGNC:21446]
CXCL14	-1.26957	2.62274	4.27684e-19	1.83662e-16	ENSG00000145824	9547	5	135570679	135579279	-1	protein_coding	C-X-C motif chemokine ligand 14 [Source:HGNC Symbol;Acc:HGNC:10640]
MN1	-1.30751	3.40879	4.45413e-19	1.88462e-16	ENSG00000169184	4330	22	27748277	27801498	-1	protein_coding	MN1 proto-oncogene, transcriptional regulator [Source:HGNC Symbol;Acc:HGNC:7180]
SEPT7	0.657469	8.65084	5.23554e-19	2.18314e-16	ENSG00000122545	989	7	35800932	35907105	1	protein_coding	septin 7 [Source:HGNC Symbol;Acc:HGNC:1717]
DCBLD2	0.931601	7.19995	6.23867e-19	2.56427e-16	ENSG00000057019	131566	3	98795941	98901689	-1	protein_coding	discoidin, CUB and LCCL domain containing 2 [Source:HGNC Symbol;Acc:HGNC:24627]
ACAN	-1.18788	2.71603	9.12207e-19	3.69662e-16	ENSG00000157766	176	15	88803443	88875354	1	protein_coding	aggrecan [Source:HGNC Symbol;Acc:HGNC:319]
HIF1A	-0.714427	8.59276	9.40914e-19	3.76e-16	ENSG00000100644	3091	14	61695513	61748259	1	protein_coding	hypoxia inducible factor 1 alpha subunit [Source:HGNC Symbol;Acc:HGNC:4910]
GDF15	-1.37659	3.98538	9.68589e-19	3.81757e-16	ENSG00000130513	9518	19	18374731	18389176	1	protein_coding	growth differentiation factor 15 [Source:HGNC Symbol;Acc:HGNC:30142]
HNRNPA2B1	0.456915	10.2582	1.23143e-18	4.7572e-16	ENSG00000122566	3181	7	26189927	26201529	-1	protein_coding	heterogeneous nuclear ribonucleoprotein A2/B1 [Source:HGNC Symbol;Acc:HGNC:5033]
MME	1.40288	5.65342	1.24006e-18	4.7572e-16	ENSG00000196549	4311	3	155024124	155183729	1	protein_coding	membrane metalloendopeptidase [Source:HGNC Symbol;Acc:HGNC:7154]
GHITM	-0.517044	8.92002	1.34439e-18	5.08956e-16	ENSG00000165678	27069	10	84139440	84153245	1	protein_coding	growth hormone inducible transmembrane protein [Source:HGNC Symbol;Acc:HGNC:17281]
GRB14	-1.04405	2.54804	1.48541e-18	5.5504e-16	ENSG00000115290	2888	2	164492812	164621848	-1	protein_coding	growth factor receptor bound protein 14 [Source:HGNC Symbol;Acc:HGNC:4565]
KRT14	-1.20523	2.77449	1.75064e-18	6.45761e-16	ENSG00000186847	3861	17	41582279	41586921	-1	protein_coding	keratin 14 [Source:HGNC Symbol;Acc:HGNC:6416]
COLEC12	1.38613	4.7771	1.95917e-18	7.13536e-16	ENSG00000158270	81035	18	316740	500722	-1	protein_coding	collectin subfamily member 12 [Source:HGNC Symbol;Acc:HGNC:16016]
IGFBP5	-1.58648	4.15887	3.15459e-18	1.13455e-15	ENSG00000115461	3488	2	216672105	216695525	-1	protein_coding	insulin like growth factor binding protein 5 [Source:HGNC Symbol;Acc:HGNC:5474]
LAMB1	1.35425	6.67513	3.7138e-18	1.31918e-15	ENSG00000091136	3912	7	107923799	108003255	-1	protein_coding	laminin subunit beta 1 [Source:HGNC Symbol;Acc:HGNC:6486]
PTX3	-1.55132	5.86693	5.30214e-18	1.84763e-15	ENSG00000163661	5806	3	157436789	157443628	1	protein_coding	pentraxin 3 [Source:HGNC Symbol;Acc:HGNC:9692]
THBS1	1.1072	8.46394	5.32995e-18	1.84763e-15	ENSG00000137801	7057	15	39581079	39599466	1	protein_coding	thrombospondin 1 [Source:HGNC Symbol;Acc:HGNC:11785]
NR2F2	-1.24006	4.8519	6.0237e-18	2.06326e-15	ENSG00000185551	7026	15	96325938	96340263	1	protein_coding	nuclear receptor subfamily 2 group F member 2 [Source:HGNC Symbol;Acc:HGNC:7976]
HSD17B14	-1.28645	3.60121	7.28118e-18	2.46464e-15	ENSG00000087076	51171	19	48813017	48836678	-1	protein_coding	hydroxysteroid 17-beta dehydrogenase 14 [Source:HGNC Symbol;Acc:HGNC:23238]
COL8A1	1.39955	6.7627	1.30049e-17	4.3509e-15	ENSG00000144810	1295	3	99638475	99799226	1	protein_coding	collagen type VIII alpha 1 chain [Source:HGNC Symbol;Acc:HGNC:2215]
RPA3	1.08998	5.60785	1.63396e-17	5.40372e-15	ENSG00000106399	6119	7	7636518	7718607	-1	protein_coding	replication protein A3 [Source:HGNC Symbol;Acc:HGNC:10291]
MASP1	1.51263	5.62691	2.09404e-17	6.84655e-15	ENSG00000127241	5648	3	187217285	187292022	-1	protein_coding	mannan binding lectin serine peptidase 1 [Source:HGNC Symbol;Acc:HGNC:6901]
SGCG	-1.21923	3.00298	2.37602e-17	7.59917e-15	ENSG00000102683	6445	13	23180952	23325165	1	protein_coding	sarcoglycan gamma [Source:HGNC Symbol;Acc:HGNC:10809]
RNH1	-0.707439	9.78423	2.37705e-17	7.59917e-15	ENSG00000023191	6050	11	494512	507300	-1	protein_coding	ribonuclease/angiogenin inhibitor 1 [Source:HGNC Symbol;Acc:HGNC:10074]
RNH1	-0.707439	9.78423	2.37705e-17	7.59917e-15	ENSG00000276230	6050	CHR_HSCHR11_1_CTG8	494512	507300	-1	protein_coding	ribonuclease/angiogenin inhibitor 1 [Source:HGNC Symbol;Acc:HGNC:10074]
PORCN	-1.32249	3.80759	2.48019e-17	7.84175e-15	ENSG00000102312	64840	X	48508962	48520814	1	protein_coding	porcupine O-acyltransferase [Source:HGNC Symbol;Acc:HGNC:17652]
KLF4	-1.32478	3.71625	2.77942e-17	8.69234e-15	ENSG00000136826	9314	9	107484852	107490482	-1	protein_coding	Kruppel like factor 4 [Source:HGNC Symbol;Acc:HGNC:6348]
FADS3	-1.20279	5.28275	2.82167e-17	8.72957e-15	ENSG00000221968	3995	11	61873519	61892051	-1	protein_coding	fatty acid desaturase 3 [Source:HGNC Symbol;Acc:HGNC:3576]
CXCL12	-1.03984	8.87645	2.96919e-17	9.08825e-15	ENSG00000107562	6387	10	44370165	44386493	-1	protein_coding	C-X-C motif chemokine ligand 12 [Source:HGNC Symbol;Acc:HGNC:10672]
MMP1	1.33249	9.10127	3.03523e-17	9.19259e-15	ENSG00000196611	4312	11	102789920	102798160	-1	protein_coding	matrix metallopeptidase 1 [Source:HGNC Symbol;Acc:HGNC:7155]
CTHRC1	1.06393	7.93326	3.1148e-17	9.33531e-15	ENSG00000164932	115908	8	103371515	103382997	1	protein_coding	collagen triple helix repeat containing 1 [Source:HGNC Symbol;Acc:HGNC:18831]
COMP	-1.50853	3.83789	3.59201e-17	1.06546e-14	ENSG00000105664	1311	19	18782773	18791314	-1	protein_coding	cartilage oligomeric matrix protein [Source:HGNC Symbol;Acc:HGNC:2227]
PPP1R3C	-1.3376	5.8295	3.77632e-17	1.1087e-14	ENSG00000119938	5507	10	91628442	91633054	-1	protein_coding	protein phosphatase 1 regulatory subunit 3C [Source:HGNC Symbol;Acc:HGNC:9293]
TNC	1.45116	6.36684	4.71579e-17	1.37053e-14	ENSG00000041982	3371	9	115019578	115118257	-1	protein_coding	tenascin C [Source:HGNC Symbol;Acc:HGNC:5318]
CYCS	0.827777	6.93162	5.05811e-17	1.45532e-14	ENSG00000172115	54205	7	25120091	25125361	-1	protein_coding	cytochrome c, somatic [Source:HGNC Symbol;Acc:HGNC:19986]
COL6A3	0.787379	8.96319	5.61862e-17	1.60058e-14	ENSG00000163359	1293	2	237324003	237414375	-1	protein_coding	collagen type VI alpha 3 chain [Source:HGNC Symbol;Acc:HGNC:2213]
BEX4	-1.20841	3.74969	7.54937e-17	2.12951e-14	ENSG00000102409	56271	X	103215092	103217246	1	protein_coding	brain expressed X-linked 4 [Source:HGNC Symbol;Acc:HGNC:25475]
ID2	-0.70041	8.07379	8.78777e-17	2.45477e-14	ENSG00000115738	3398	2	8678845	8684453	1	protein_coding	inhibitor of DNA binding 2, HLH protein [Source:HGNC Symbol;Acc:HGNC:5361]
KPNA2	0.981735	9.76598	1.12113e-16	3.10164e-14	ENSG00000182481	3838	17	68035519	68046842	1	protein_coding	karyopherin subunit alpha 2 [Source:HGNC Symbol;Acc:HGNC:6395]
TNFRSF19	1.43781	4.6844	1.49736e-16	4.10305e-14	ENSG00000127863	55504	13	23570370	23676104	1	protein_coding	TNF receptor superfamily member 19 [Source:HGNC Symbol;Acc:HGNC:11915]
ANKRD13A	1.20178	5.42004	1.58933e-16	4.31399e-14	ENSG00000076513	88455	12	109999186	110039763	1	protein_coding	ankyrin repeat domain 13A [Source:HGNC Symbol;Acc:HGNC:21268]
INHBA	-1.46333	4.36076	1.63294e-16	4.39092e-14	ENSG00000122641	3624	7	41667168	41705834	-1	protein_coding	inhibin beta A subunit [Source:HGNC Symbol;Acc:HGNC:6066]
HHIP	-1.07083	2.65719	1.65175e-16	4.40039e-14	ENSG00000164161	64399	4	144646021	144745271	1	protein_coding	hedgehog interacting protein [Source:HGNC Symbol;Acc:HGNC:14866]
MOK	-1.43003	5.12957	2.32415e-16	6.13491e-14	ENSG00000080823	5891	14	102224500	102305200	-1	protein_coding	MOK protein kinase [Source:HGNC Symbol;Acc:HGNC:9833]
RAB7A	-0.420058	9.19535	3.09752e-16	8.10199e-14	ENSG00000075785	7879	3	128726122	128814796	1	protein_coding	RAB7A, member RAS oncogene family [Source:HGNC Symbol;Acc:HGNC:9788]
PAX8-AS1	-1.31956	3.37801	3.26137e-16	8.4537e-14	ENSG00000189223	654433	2	113211522	113276581	1	processed_transcript	PAX8 antisense RNA 1 [Source:HGNC Symbol;Acc:HGNC:49271]
PGM2	1.15105	4.79706	4.38297e-16	1.12595e-13	ENSG00000169299	55276	4	37826633	37862937	1	protein_coding	phosphoglucomutase 2 [Source:HGNC Symbol;Acc:HGNC:8906]
HSP90AA1	0.439549	10.4658	4.72447e-16	1.20294e-13	ENSG00000080824	3320	14	102080738	102139699	-1	protein_coding	heat shock protein 90 alpha family class A member 1 [Source:HGNC Symbol;Acc:HGNC:5253]
MYL9	-0.802721	10.1826	4.9824e-16	1.25749e-13	ENSG00000101335	10398	20	36541484	36551447	1	protein_coding	myosin light chain 9 [Source:HGNC Symbol;Acc:HGNC:15754]
TMEFF2	-1.0973	2.66226	5.43508e-16	1.35981e-13	ENSG00000144339	23671	2	191949043	192195709	-1	protein_coding	transmembrane protein with EGF like and two follistatin like domains 2 [Source:HGNC Symbol;Acc:HGNC:11867]
ANXA1	0.432786	11.036	5.53716e-16	1.36607e-13	ENSG00000135046	301	9	73151757	73170393	1	protein_coding	annexin A1 [Source:HGNC Symbol;Acc:HGNC:533]
MICA	-1.28819	5.78555	5.55508e-16	1.36607e-13	ENSG00000235233	100507436	CHR_HSCHR6_MHC_MANN_CTG1	31442784	31459233	1	protein_coding	MHC class I polypeptide-related sequence A [Source:HGNC Symbol;Acc:HGNC:7090]
MICA	-1.28819	5.78555	5.55508e-16	1.36607e-13	ENSG00000233051	100507436	CHR_HSCHR6_MHC_COX_CTG1	31390270	31406729	1	protein_coding	MHC class I polypeptide-related sequence A [Source:HGNC Symbol;Acc:HGNC:7090]
MICA	-1.28819	5.78555	5.55508e-16	1.36607e-13	ENSG00000204520	100507436	6	31399784	31415315	1	protein_coding	MHC class I polypeptide-related sequence A [Source:HGNC Symbol;Acc:HGNC:7090]
MICA	-1.28819	5.78555	5.55508e-16	1.36607e-13	ENSG00000183214	100507436	CHR_HSCHR6_MHC_QBL_CTG1	31389818	31406373	1	protein_coding	MHC class I polypeptide-related sequence A [Source:HGNC Symbol;Acc:HGNC:7090]
MICA	-1.28819	5.78555	5.55508e-16	1.36607e-13	ENSG00000231225	100507436	CHR_HSCHR6_MHC_SSTO_CTG1	31393526	31409981	1	protein_coding	MHC class I polypeptide-related sequence A [Source:HGNC Symbol;Acc:HGNC:7090]
SH2D4A	1.16346	6.01706	5.84189e-16	1.42443e-13	ENSG00000104611	63898	8	19313617	19396218	1	protein_coding	SH2 domain containing 4A [Source:HGNC Symbol;Acc:HGNC:26102]
LINC01133	-1.26461	3.50897	6.97221e-16	1.68575e-13	ENSG00000224259	100505633	1	159961218	159984750	1	lincRNA	long intergenic non-protein coding RNA 1133 [Source:HGNC Symbol;Acc:HGNC:49447]
SNAP25	-1.04325	2.50673	7.12301e-16	1.69861e-13	ENSG00000132639	6616	20	10218830	10307418	1	protein_coding	synaptosome associated protein 25 [Source:HGNC Symbol;Acc:HGNC:11132]
HOXB7	-1.15094	3.7302	7.14347e-16	1.69861e-13	ENSG00000260027	3217	17	48607227	48633572	-1	protein_coding	homeobox B7 [Source:HGNC Symbol;Acc:HGNC:5118]
CBX3	0.85384	6.52092	1.16725e-15	2.75279e-13	ENSG00000122565	11335	7	26201162	26213356	1	protein_coding	chromobox 3 [Source:HGNC Symbol;Acc:HGNC:1553]
PDLIM1	1.02156	6.79788	1.20387e-15	2.81608e-13	ENSG00000107438	9124	10	95237572	95291024	-1	protein_coding	PDZ and LIM domain 1 [Source:HGNC Symbol;Acc:HGNC:2067]
LCE2A	-1.25749	2.78263	1.59484e-15	3.70054e-13	ENSG00000187173	353139	1	152698364	152699442	1	protein_coding	late cornified envelope 2A [Source:HGNC Symbol;Acc:HGNC:29469]
ACKR4	1.25336	4.23183	1.7492e-15	4.02624e-13	ENSG00000129048	51554	3	132597237	132618967	1	protein_coding	atypical chemokine receptor 4 [Source:HGNC Symbol;Acc:HGNC:1611]
PODXL	-1.15437	7.53069	1.80344e-15	4.11695e-13	ENSG00000128567	5420	7	131500262	131558217	-1	protein_coding	podocalyxin like [Source:HGNC Symbol;Acc:HGNC:9171]
C14orf132	-1.26529	4.69489	1.81723e-15	4.11695e-13	ENSG00000227051	56967	14	96039324	96093889	1	protein_coding	chromosome 14 open reading frame 132 [Source:HGNC Symbol;Acc:HGNC:20346]
DGKA	-1.28674	5.05468	2.07236e-15	4.65828e-13	ENSG00000065357	1606	12	55927319	55954027	1	protein_coding	diacylglycerol kinase alpha [Source:HGNC Symbol;Acc:HGNC:2849]
BGN	-1.24506	6.1354	2.40521e-15	5.36456e-13	ENSG00000182492	633	X	153494939	153509554	1	protein_coding	biglycan [Source:HGNC Symbol;Acc:HGNC:1044]
MALAT1	0.850419	10.8259	2.71421e-15	6.00717e-13	ENSG00000251562	378938	11	65497762	65506516	1	lincRNA	metastasis associated lung adenocarcinoma transcript 1 (non-protein coding) [Source:HGNC Symbol;Acc:HGNC:29665]
MALAT1	0.850419	10.8259	2.71421e-15	6.00717e-13	ENSG00000278217		11	65502914	65503008	1	misc_RNA	Metastasis associated lung adenocarcinoma transcript 1 [Source:RFAM;Acc:RF01871]
RPL37A	-0.363028	10.6817	2.91818e-15	6.40931e-13	ENSG00000197756	6168	2	216498189	216579180	1	protein_coding	ribosomal protein L37a [Source:HGNC Symbol;Acc:HGNC:10348]
OCIAD2	-1.17342	4.52892	3.10138e-15	6.76006e-13	ENSG00000145247	132299	4	48885019	48906937	-1	protein_coding	OCIA domain containing 2 [Source:HGNC Symbol;Acc:HGNC:28685]
ILF2	0.499135	9.0052	3.61094e-15	7.81158e-13	ENSG00000143621	3608	1	153661788	153671048	-1	protein_coding	interleukin enhancer binding factor 2 [Source:HGNC Symbol;Acc:HGNC:6037]
ABI3BP	-1.39448	3.98972	3.97421e-15	8.53328e-13	ENSG00000154175	25890	3	100749156	100993515	-1	protein_coding	ABI family member 3 binding protein [Source:HGNC Symbol;Acc:HGNC:17265]
NUCB2	0.69537	7.49339	4.23141e-15	9.01822e-13	ENSG00000070081	4925	11	17208153	17349974	1	protein_coding	nucleobindin 2 [Source:HGNC Symbol;Acc:HGNC:8044]
FILIP1L	1.27094	5.10698	5.29311e-15	1.1198e-12	ENSG00000168386	11259	3	99830141	100114513	-1	protein_coding	filamin A interacting protein 1 like [Source:HGNC Symbol;Acc:HGNC:24589]
SLC25A6	-0.666752	9.25963	5.85236e-15	1.22498e-12	ENSG00000169100	293	X	1386152	1392724	-1	protein_coding	solute carrier family 25 member 6 [Source:HGNC Symbol;Acc:HGNC:10992]
FCGRT	-0.884599	7.12421	5.87542e-15	1.22498e-12	ENSG00000104870	2217	19	49506816	49526333	1	protein_coding	Fc fragment of IgG receptor and transporter [Source:HGNC Symbol;Acc:HGNC:3621]
SDC2	0.892512	7.30849	5.99999e-15	1.24195e-12	ENSG00000169439	6383	8	96493351	96611780	1	protein_coding	syndecan 2 [Source:HGNC Symbol;Acc:HGNC:10659]
BRI3	-1.00865	5.55105	6.3881e-15	1.31284e-12	ENSG00000164713	25798	7	98252379	98310441	1	protein_coding	brain protein I3 [Source:HGNC Symbol;Acc:HGNC:1109]
RPL3	-0.399974	10.0438	9.28965e-15	1.89562e-12	ENSG00000100316	6122	22	39312882	39320389	-1	protein_coding	ribosomal protein L3 [Source:HGNC Symbol;Acc:HGNC:10332]
CCDC47	0.875029	6.7766	1.11521e-14	2.25963e-12	ENSG00000108588	57003	17	63745250	63776351	-1	protein_coding	coiled-coil domain containing 47 [Source:HGNC Symbol;Acc:HGNC:24856]
FABP3	-1.15607	3.5378	1.79937e-14	3.62039e-12	ENSG00000121769	2170	1	31365625	31376850	-1	protein_coding	fatty acid binding protein 3 [Source:HGNC Symbol;Acc:HGNC:3557]
LRRC75A-AS1	-0.549121	7.65021	2.39437e-14	4.78408e-12	ENSG00000175061	125144	17	16438822	16478678	1	processed_transcript	LRRC75A antisense RNA 1 [Source:HGNC Symbol;Acc:HGNC:28619]
BIRC5	1.1357	7.56224	2.61658e-14	5.19202e-12	ENSG00000089685	332	17	78214186	78225636	1	protein_coding	baculoviral IAP repeat containing 5 [Source:HGNC Symbol;Acc:HGNC:593]
MTND1P23	1.00217	2.79727	2.81144e-14	5.54046e-12	ENSG00000225972		1	629062	629433	1	unprocessed_pseudogene	mitochondrially encoded NADH:ubiquinone oxidoreductase core subunit 1 pseudogene 23 [Source:HGNC Symbol;Acc:HGNC:42092]
PLAC9	-1.24871	4.70564	3.01423e-14	5.86588e-12	ENSG00000189129	219348	10	80131682	80145359	1	protein_coding	placenta specific 9 [Source:HGNC Symbol;Acc:HGNC:19255]
MFAP4	1.32988	6.48991	3.01734e-14	5.86588e-12	ENSG00000166482	4239	17	19383442	19387240	-1	protein_coding	microfibril associated protein 4 [Source:HGNC Symbol;Acc:HGNC:7035]
BNIP3L	-0.737407	6.90601	3.21716e-14	6.21236e-12	ENSG00000104765	665	8	26382898	26505636	1	protein_coding	BCL2 interacting protein 3 like [Source:HGNC Symbol;Acc:HGNC:1085]
CCBE1	1.14948	5.26015	3.92568e-14	7.52999e-12	ENSG00000183287	147372	18	59430940	59697380	-1	protein_coding	collagen and calcium binding EGF domains 1 [Source:HGNC Symbol;Acc:HGNC:29426]
CALHM2	-1.02648	6.42085	4.03953e-14	7.69704e-12	ENSG00000138172	51063	10	103446786	103452402	-1	protein_coding	calcium homeostasis modulator 2 [Source:HGNC Symbol;Acc:HGNC:23493]
MAP1B	-0.481533	9.99731	4.52113e-14	8.55803e-12	ENSG00000131711	4131	5	72107234	72209570	1	protein_coding	microtubule associated protein 1B [Source:HGNC Symbol;Acc:HGNC:6836]
PLCD1	-1.2398	5.32546	4.75135e-14	8.93502e-12	ENSG00000187091	5333	3	38007496	38029762	-1	protein_coding	phospholipase C delta 1 [Source:HGNC Symbol;Acc:HGNC:9060]
LIN7A	1.02473	3.19904	4.83397e-14	9.03137e-12	ENSG00000111052	8825	12	80792520	80937925	-1	protein_coding	lin-7 homolog A, crumbs cell polarity complex component [Source:HGNC Symbol;Acc:HGNC:17787]
PCDH7	-0.977115	2.76842	5.11937e-14	9.50287e-12	ENSG00000169851	5099	4	30720415	31146805	1	protein_coding	protocadherin 7 [Source:HGNC Symbol;Acc:HGNC:8659]
ADD3	-0.956278	6.36406	5.23154e-14	9.64884e-12	ENSG00000148700	120	10	109996368	110135565	1	protein_coding	adducin 3 [Source:HGNC Symbol;Acc:HGNC:245]
TNFSF9	-1.05383	3.08385	6.56653e-14	1.20339e-11	ENSG00000125657	8744	19	6530999	6535928	1	protein_coding	TNF superfamily member 9 [Source:HGNC Symbol;Acc:HGNC:11939]
CFD	-1.07326	3.19638	6.67368e-14	1.21529e-11	ENSG00000274619	1675	CHR_HSCHR19_5_CTG2	859680	863666	1	protein_coding	complement factor D [Source:HGNC Symbol;Acc:HGNC:2771]
CFD	-1.07326	3.19638	6.67368e-14	1.21529e-11	ENSG00000197766	1675	19	859643	863630	1	protein_coding	complement factor D [Source:HGNC Symbol;Acc:HGNC:2771]
GLRX	-0.950776	6.09543	6.75415e-14	1.2222e-11	ENSG00000173221	2745	5	95751319	95823005	-1	protein_coding	glutaredoxin [Source:HGNC Symbol;Acc:HGNC:4330]
RRM2	1.22448	6.15056	7.41197e-14	1.33286e-11	ENSG00000171848	6241	2	10120698	10131419	1	protein_coding	ribonucleotide reductase regulatory subunit M2 [Source:HGNC Symbol;Acc:HGNC:10452]
TGFBI	-0.676178	11.0942	7.82497e-14	1.39838e-11	ENSG00000120708	7045	5	136028895	136063818	1	protein_coding	transforming growth factor beta induced [Source:HGNC Symbol;Acc:HGNC:11771]
CDCA7L	1.11336	4.75956	8.13048e-14	1.44401e-11	ENSG00000164649	55536	7	21900900	21946084	-1	protein_coding	cell division cycle associated 7 like [Source:HGNC Symbol;Acc:HGNC:30777]
SLC38A1	-1.13959	4.7795	8.50154e-14	1.50065e-11	ENSG00000111371	81539	12	46183063	46270017	-1	protein_coding	solute carrier family 38 member 1 [Source:HGNC Symbol;Acc:HGNC:13447]
UBXN6	-0.992134	6.02484	9.65657e-14	1.69414e-11	ENSG00000167671	80700	19	4444999	4457822	-1	protein_coding	UBX domain protein 6 [Source:HGNC Symbol;Acc:HGNC:14928]
THSD1	1.19288	3.65922	9.90711e-14	1.72756e-11	ENSG00000136114	55901	13	52377167	52406494	-1	protein_coding	thrombospondin type 1 domain containing 1 [Source:HGNC Symbol;Acc:HGNC:17754]
MCFD2	-0.653814	7.77765	1.15408e-13	2.00032e-11	ENSG00000180398	90411	2	46901870	46941855	-1	protein_coding	multiple coagulation factor deficiency 2 [Source:HGNC Symbol;Acc:HGNC:18451]
LPCAT4	-1.11321	5.62689	1.20173e-13	2.07043e-11	ENSG00000176454	254531	15	34358618	34367278	-1	protein_coding	lysophosphatidylcholine acyltransferase 4 [Source:HGNC Symbol;Acc:HGNC:30059]
GLB1L	-1.30767	3.26689	1.23104e-13	2.1083e-11	ENSG00000163521	79411	2	219236606	219245478	-1	protein_coding	galactosidase beta 1 like [Source:HGNC Symbol;Acc:HGNC:28129]
SHISA2	-0.902423	2.49065	1.23895e-13	2.1093e-11	ENSG00000180730	387914	13	26044597	26051031	-1	protein_coding	shisa family member 2 [Source:HGNC Symbol;Acc:HGNC:20366]
GRP	1.26699	3.44703	1.2634e-13	2.13828e-11	ENSG00000134443	2922	18	59220168	59230774	1	protein_coding	gastrin releasing peptide [Source:HGNC Symbol;Acc:HGNC:4605]
HDLBP	-0.610742	8.45134	1.55046e-13	2.60876e-11	ENSG00000115677	3069	2	241227264	241317061	-1	protein_coding	high density lipoprotein binding protein [Source:HGNC Symbol;Acc:HGNC:4857]
CRYBG1	1.07838	3.70337	1.5792e-13	2.64167e-11	ENSG00000112297	202	6	106360808	106571978	1	protein_coding	crystallin beta-gamma domain containing 1 [Source:HGNC Symbol;Acc:HGNC:356]
CYFIP1	-0.975884	6.18161	1.78315e-13	2.96559e-11	ENSG00000280618	23191	CHR_HSCHR15_1_CTG3	22903706	22981018	-1	protein_coding	cytoplasmic FMR1 interacting protein 1 [Source:HGNC Symbol;Acc:HGNC:13759]
CYFIP1	-0.975884	6.18161	1.78315e-13	2.96559e-11	ENSG00000273749	23191	15	22867052	22981063	-1	protein_coding	cytoplasmic FMR1 interacting protein 1 [Source:HGNC Symbol;Acc:HGNC:13759]
ANLN	1.26068	7.70769	2.16895e-13	3.56874e-11	ENSG00000011426	54443	7	36389806	36453791	1	protein_coding	anillin actin binding protein [Source:HGNC Symbol;Acc:HGNC:14082]
POSTN	1.41028	5.68707	2.17062e-13	3.56874e-11	ENSG00000133110	10631	13	37562583	37598844	-1	protein_coding	periostin [Source:HGNC Symbol;Acc:HGNC:16953]
JPT1	0.576423	8.48652	2.25349e-13	3.68394e-11	ENSG00000189159	51155	17	75135248	75168281	-1	protein_coding	Jupiter microtubule associated homolog 1 [Source:HGNC Symbol;Acc:HGNC:14569]
FTH1	-0.435992	10.53	2.37633e-13	3.86281e-11	ENSG00000167996	2495	11	61959718	61967660	-1	protein_coding	ferritin heavy chain 1 [Source:HGNC Symbol;Acc:HGNC:3976]
CPE	-0.960888	2.78124	2.50362e-13	4.04686e-11	ENSG00000109472	1363	4	165361194	165498320	1	protein_coding	carboxypeptidase E [Source:HGNC Symbol;Acc:HGNC:2303]
RGS4	-1.26856	4.09412	2.94921e-13	4.74049e-11	ENSG00000117152	5999	1	163068775	163076802	1	protein_coding	regulator of G protein signaling 4 [Source:HGNC Symbol;Acc:HGNC:10000]
H2AFZ	0.680656	9.69645	3.09113e-13	4.90422e-11	ENSG00000164032	3015	4	99948086	99950388	-1	protein_coding	H2A histone family member Z [Source:HGNC Symbol;Acc:HGNC:4741]
CYB5A	0.780152	6.481	3.10122e-13	4.90422e-11	ENSG00000166347	1528	18	74250847	74292016	-1	protein_coding	cytochrome b5 type A [Source:HGNC Symbol;Acc:HGNC:2570]
FENDRR	1.07287	3.15508	3.10221e-13	4.90422e-11	ENSG00000268388	400550	16	86474529	86509099	-1	lincRNA	FOXF1 adjacent non-coding developmental regulatory RNA [Source:HGNC Symbol;Acc:HGNC:43894]
EEF2	-0.73942	9.14915	3.28684e-13	5.1677e-11	ENSG00000167658	1938	19	3976056	3985469	-1	protein_coding	eukaryotic translation elongation factor 2 [Source:HGNC Symbol;Acc:HGNC:3214]
DSTN	-0.450199	9.53474	3.51665e-13	5.49896e-11	ENSG00000125868	11034	20	17569863	17609919	1	protein_coding	destrin, actin depolymerizing factor [Source:HGNC Symbol;Acc:HGNC:15750]
GSTM1	0.90671	2.74762	3.66385e-13	5.69818e-11	ENSG00000134184	2944	1	109687814	109709039	1	protein_coding	glutathione S-transferase mu 1 [Source:HGNC Symbol;Acc:HGNC:4632]
BCL2L1	-1.0475	5.08118	4.79855e-13	7.42279e-11	ENSG00000171552	598	20	31664452	31723989	-1	protein_coding	BCL2 like 1 [Source:HGNC Symbol;Acc:HGNC:992]
HSP90B1	0.39339	10.2999	5.24231e-13	8.05088e-11	ENSG00000166598	7184	12	103930107	103953645	1	protein_coding	heat shock protein 90 beta family member 1 [Source:HGNC Symbol;Acc:HGNC:12028]
MMP3	1.38642	7.94526	5.26055e-13	8.05088e-11	ENSG00000149968	4314	11	102835801	102843803	-1	protein_coding	matrix metallopeptidase 3 [Source:HGNC Symbol;Acc:HGNC:7173]
GPX1P1	-0.863073	2.72744	6.47208e-13	9.85263e-11	ENSG00000197582		X	13378735	13379340	-1	processed_pseudogene	glutathione peroxidase pseudogene 1 [Source:HGNC Symbol;Acc:HGNC:4560]
TGFA	-1.02941	2.76907	6.67649e-13	1.01103e-10	ENSG00000163235	7039	2	70447280	70554193	-1	protein_coding	transforming growth factor alpha [Source:HGNC Symbol;Acc:HGNC:11765]
EBF2	-0.916152	2.49197	6.90031e-13	1.03945e-10	ENSG00000221818	64641	8	25841730	26045397	-1	protein_coding	early B-cell factor 2 [Source:HGNC Symbol;Acc:HGNC:19090]
SRPX2	1.1367	4.57426	8.10274e-13	1.21423e-10	ENSG00000102359	27286	X	100644166	100675788	1	protein_coding	sushi repeat containing protein, X-linked 2 [Source:HGNC Symbol;Acc:HGNC:30668]
TCEAL7	-1.07768	3.46047	8.59318e-13	1.28105e-10	ENSG00000182916	56849	X	103330196	103332326	1	protein_coding	transcription elongation factor A like 7 [Source:HGNC Symbol;Acc:HGNC:28336]
CENPU	1.14008	5.00192	9.47954e-13	1.4059e-10	ENSG00000151725	79682	4	184694618	184734133	-1	protein_coding	centromere protein U [Source:HGNC Symbol;Acc:HGNC:21348]
FDFT1	-0.693714	7.59739	9.81703e-13	1.44849e-10	ENSG00000079459	2222	8	11795573	11839309	1	protein_coding	farnesyl-diphosphate farnesyltransferase 1 [Source:HGNC Symbol;Acc:HGNC:3629]
RTL8C	-0.473234	9.2167	1.00469e-12	1.47484e-10	ENSG00000134590	8933	X	135032366	135033546	1	protein_coding	retrotransposon Gag like 8C [Source:HGNC Symbol;Acc:HGNC:2569]
WBP2	-0.991898	5.16712	1.0718e-12	1.56538e-10	ENSG00000132471	23558	17	75845699	75856507	-1	protein_coding	WW domain binding protein 2 [Source:HGNC Symbol;Acc:HGNC:12738]
NT5E	-0.592918	7.96439	1.18587e-12	1.71752e-10	ENSG00000135318	4907	6	85449584	85495791	1	protein_coding	5'-nucleotidase ecto [Source:HGNC Symbol;Acc:HGNC:8021]
SCARB2	0.482642	8.44527	1.18792e-12	1.71752e-10	ENSG00000138760	950	4	76158733	76234536	-1	protein_coding	scavenger receptor class B member 2 [Source:HGNC Symbol;Acc:HGNC:1665]
SERPING1	1.134	6.77333	1.23982e-12	1.78361e-10	ENSG00000149131	710	11	57597387	57614853	1	protein_coding	serpin family G member 1 [Source:HGNC Symbol;Acc:HGNC:1228]
DERA	0.871877	5.49423	1.2745e-12	1.82437e-10	ENSG00000023697	51071	12	15911172	16037282	1	protein_coding	deoxyribose-phosphate aldolase [Source:HGNC Symbol;Acc:HGNC:24269]
DNPH1	-0.748602	6.09769	1.3476e-12	1.91947e-10	ENSG00000112667	10591	6	43225629	43229484	-1	protein_coding	2'-deoxynucleoside 5'-phosphate N-hydrolase 1 [Source:HGNC Symbol;Acc:HGNC:21218]
SLIT3	-1.20144	4.79281	1.55201e-12	2.19972e-10	ENSG00000184347	6586	5	168661733	169301129	-1	protein_coding	slit guidance ligand 3 [Source:HGNC Symbol;Acc:HGNC:11087]
SMC2	1.04253	5.94211	2.02228e-12	2.8522e-10	ENSG00000136824	10592	9	104094260	104141417	1	protein_coding	structural maintenance of chromosomes 2 [Source:HGNC Symbol;Acc:HGNC:14011]
NME4	-0.557148	8.07253	2.08137e-12	2.92123e-10	ENSG00000103202	4833	16	396725	410367	1	protein_coding	NME/NM23 nucleoside diphosphate kinase 4 [Source:HGNC Symbol;Acc:HGNC:7852]
MYCBP	1.01329	4.86164	2.53868e-12	3.52973e-10	ENSG00000214114	26292	1	38862964	38874105	-1	protein_coding	MYC binding protein [Source:HGNC Symbol;Acc:HGNC:7554]
APOBEC3C	-0.802751	6.26604	2.53947e-12	3.52973e-10	ENSG00000244509	27350	22	39014083	39020352	1	protein_coding	apolipoprotein B mRNA editing enzyme catalytic subunit 3C [Source:HGNC Symbol;Acc:HGNC:17353]
HGF	0.902157	2.86057	2.6487e-12	3.66386e-10	ENSG00000019991	3082	7	81699006	81770438	-1	protein_coding	hepatocyte growth factor [Source:HGNC Symbol;Acc:HGNC:4893]
HMGB3	1.01205	5.96161	2.80222e-12	3.85767e-10	ENSG00000029993	3149	X	150980509	150990775	1	protein_coding	high mobility group box 3 [Source:HGNC Symbol;Acc:HGNC:5004]
MT-ND4L	0.642482	9.11775	2.86158e-12	3.91042e-10	ENSG00000212907	4539	MT	10470	10766	1	protein_coding	mitochondrially encoded NADH:ubiquinone oxidoreductase core subunit 4L [Source:HGNC Symbol;Acc:HGNC:7460]
TRPV2	1.10684	3.4856	2.86771e-12	3.91042e-10	ENSG00000187688	51393	17	16415542	16437003	1	protein_coding	transient receptor potential cation channel subfamily V member 2 [Source:HGNC Symbol;Acc:HGNC:18082]
LMO7	-0.697341	7.06471	3.36189e-12	4.56266e-10	ENSG00000136153	4008	13	75620434	75859870	1	protein_coding	LIM domain 7 [Source:HGNC Symbol;Acc:HGNC:6646]
BAX	-0.684683	7.29206	3.38052e-12	4.5664e-10	ENSG00000087088	581	19	48954815	48961798	1	protein_coding	BCL2 associated X, apoptosis regulator [Source:HGNC Symbol;Acc:HGNC:959]
DPP7	-0.965057	5.38525	3.41322e-12	4.58902e-10	ENSG00000176978	29952	9	137110542	137115177	-1	protein_coding	dipeptidyl peptidase 7 [Source:HGNC Symbol;Acc:HGNC:14892]
FAM50A	-0.708626	6.51199	3.44013e-12	4.60369e-10	ENSG00000071859	9130	X	154444126	154450654	1	protein_coding	family with sequence similarity 50 member A [Source:HGNC Symbol;Acc:HGNC:18786]
CD276	-0.993564	5.67286	3.49869e-12	4.65459e-10	ENSG00000103855	80381	15	73683966	73714518	1	protein_coding	CD276 molecule [Source:HGNC Symbol;Acc:HGNC:19137]
MXRA8	-0.800737	7.23399	3.51052e-12	4.65459e-10	ENSG00000162576	54587	1	1352689	1361777	-1	protein_coding	matrix remodeling associated 8 [Source:HGNC Symbol;Acc:HGNC:7542]
SRSF7	0.646958	7.33875	3.64791e-12	4.81458e-10	ENSG00000115875	6432	2	38743599	38751494	-1	protein_coding	serine and arginine rich splicing factor 7 [Source:HGNC Symbol;Acc:HGNC:10789]
TGIF1	-0.954006	5.62809	4.15112e-12	5.45369e-10	ENSG00000177426	7050	18	3411608	3459978	1	protein_coding	TGFB induced factor homeobox 1 [Source:HGNC Symbol;Acc:HGNC:11776]
BPGM	-1.07424	5.24003	4.34108e-12	5.67734e-10	ENSG00000172331	669	7	134646808	134679813	1	protein_coding	bisphosphoglycerate mutase [Source:HGNC Symbol;Acc:HGNC:1093]
NCALD	-1.0498	3.01668	4.42451e-12	5.76028e-10	ENSG00000104490	83988	8	101686543	102124907	-1	protein_coding	neurocalcin delta [Source:HGNC Symbol;Acc:HGNC:7655]
AP1S2	0.915421	5.63218	4.46101e-12	5.78162e-10	ENSG00000182287	8905	X	15825806	15854931	-1	protein_coding	adaptor related protein complex 1 sigma 2 subunit [Source:HGNC Symbol;Acc:HGNC:560]
TENM2	1.02335	3.46259	4.55029e-12	5.87089e-10	ENSG00000145934	57451	5	167284799	168264157	1	protein_coding	teneurin transmembrane protein 2 [Source:HGNC Symbol;Acc:HGNC:29943]
RAN	0.372265	9.53099	5.9088e-12	7.58965e-10	ENSG00000132341	5901	12	130871879	130877678	1	protein_coding	RAN, member RAS oncogene family [Source:HGNC Symbol;Acc:HGNC:9846]
HNRNPH1	0.711104	7.29134	6.27502e-12	8.02422e-10	ENSG00000169045	3187	5	179614178	179634784	-1	protein_coding	heterogeneous nuclear ribonucleoprotein H1 [Source:HGNC Symbol;Acc:HGNC:5041]
NDRG1	-1.04888	3.86829	6.96385e-12	8.83904e-10	ENSG00000104419	10397	8	133237171	133302022	-1	protein_coding	N-myc downstream regulated 1 [Source:HGNC Symbol;Acc:HGNC:7679]
RACK1	-0.277822	10.5874	6.97366e-12	8.83904e-10	ENSG00000204628	10399	5	181236909	181248096	-1	protein_coding	receptor for activated C kinase 1 [Source:HGNC Symbol;Acc:HGNC:4399]
HOXC6	-0.988078	3.78403	7.89545e-12	9.96351e-10	ENSG00000197757	3223	12	53990624	54030823	1	protein_coding	homeobox C6 [Source:HGNC Symbol;Acc:HGNC:5128]
CTTN	-0.427528	8.79515	7.9549e-12	9.99468e-10	ENSG00000085733	2017	11	70398404	70436584	1	protein_coding	cortactin [Source:HGNC Symbol;Acc:HGNC:3338]
LSM5	0.898112	5.88238	7.99319e-12	9.99913e-10	ENSG00000106355	23658	7	32485332	32495283	-1	protein_coding	LSM5 homolog, U6 small nuclear RNA and mRNA degradation associated [Source:HGNC Symbol;Acc:HGNC:17162]
CYB5R3	-0.693154	9.41511	8.48763e-12	1.05717e-09	ENSG00000100243	1727	22	42617840	42649568	-1	protein_coding	cytochrome b5 reductase 3 [Source:HGNC Symbol;Acc:HGNC:2873]
STMN3	0.857457	3.10053	9.02395e-12	1.11913e-09	ENSG00000197457	50861	20	63639705	63657682	-1	protein_coding	stathmin 3 [Source:HGNC Symbol;Acc:HGNC:15926]
RPN2	0.371015	9.62715	9.38098e-12	1.15841e-09	ENSG00000118705	6185	20	37178410	37241623	1	protein_coding	ribophorin II [Source:HGNC Symbol;Acc:HGNC:10382]
SMC4	1.04246	6.46432	9.42206e-12	1.15851e-09	ENSG00000113810	10051	3	160399274	160434962	1	protein_coding	structural maintenance of chromosomes 4 [Source:HGNC Symbol;Acc:HGNC:14013]
PYGL	1.02307	5.37712	9.50244e-12	1.16342e-09	ENSG00000100504	5836	14	50857891	50944736	-1	protein_coding	glycogen phosphorylase L [Source:HGNC Symbol;Acc:HGNC:9725]
PSG1	1.23989	3.91025	9.94845e-12	1.21287e-09	ENSG00000231924	5669	19	42866464	42879822	-1	protein_coding	pregnancy specific beta-1-glycoprotein 1 [Source:HGNC Symbol;Acc:HGNC:9514]
TPM1	-0.555604	9.94109	1.00849e-11	1.22431e-09	ENSG00000140416	7168	15	63042632	63071915	1	protein_coding	tropomyosin 1 [Source:HGNC Symbol;Acc:HGNC:12010]
ISG15	0.884113	6.43407	1.09758e-11	1.32592e-09	ENSG00000187608	9636	1	1001138	1014541	1	protein_coding	ISG15 ubiquitin-like modifier [Source:HGNC Symbol;Acc:HGNC:4053]
GPX1	-0.611608	7.67515	1.1014e-11	1.32592e-09	ENSG00000233276	2876	3	49357176	49358600	-1	protein_coding	glutathione peroxidase 1 [Source:HGNC Symbol;Acc:HGNC:4553]
CCT2	0.429955	8.32115	1.11869e-11	1.34112e-09	ENSG00000166226	10576	12	69585334	69601570	1	protein_coding	chaperonin containing TCP1 subunit 2 [Source:HGNC Symbol;Acc:HGNC:1615]
CST3	-0.422377	8.87796	1.12602e-11	1.34431e-09	ENSG00000101439	1471	20	23626706	23638473	-1	protein_coding	cystatin C [Source:HGNC Symbol;Acc:HGNC:2475]
TOP2A	1.18443	7.5873	1.17421e-11	1.39605e-09	ENSG00000131747	7153	17	40388516	40417950	-1	protein_coding	topoisomerase (DNA) II alpha [Source:HGNC Symbol;Acc:HGNC:11989]
ANXA4	-0.584664	7.39415	1.25403e-11	1.48481e-09	ENSG00000196975	307	2	69644425	69827100	1	protein_coding	annexin A4 [Source:HGNC Symbol;Acc:HGNC:542]
PSD3	1.09381	4.44748	1.34698e-11	1.58833e-09	ENSG00000156011	23362	8	18527301	19084730	-1	protein_coding	pleckstrin and Sec7 domain containing 3 [Source:HGNC Symbol;Acc:HGNC:19093]
IGFBP3	0.665474	10.7387	1.38977e-11	1.6321e-09	ENSG00000146674	3486	7	45912245	45921874	-1	protein_coding	insulin like growth factor binding protein 3 [Source:HGNC Symbol;Acc:HGNC:5472]
YIF1B	-0.731221	7.00421	1.40731e-11	1.64598e-09	ENSG00000167645	90522	19	38305104	38317273	-1	protein_coding	Yip1 interacting factor homolog B, membrane trafficking protein [Source:HGNC Symbol;Acc:HGNC:30511]
SLC17A5	-1.00393	5.1138	1.43085e-11	1.66674e-09	ENSG00000119899	26503	6	73593379	73654155	-1	protein_coding	solute carrier family 17 member 5 [Source:HGNC Symbol;Acc:HGNC:10933]
PTTG1	0.900001	7.8524	1.49347e-11	1.73267e-09	ENSG00000164611	9232	5	160421822	160428744	1	protein_coding	pituitary tumor-transforming 1 [Source:HGNC Symbol;Acc:HGNC:9690]
HNRNPR	0.555069	8.00406	1.56491e-11	1.80826e-09	ENSG00000282958	10236	CHR_HSCHR1_4_CTG3	23311235	23351800	-1	protein_coding	heterogeneous nuclear ribonucleoprotein R [Source:HGNC Symbol;Acc:HGNC:5047]
HNRNPR	0.555069	8.00406	1.56491e-11	1.80826e-09	ENSG00000125944	10236	1	23303771	23344336	-1	protein_coding	heterogeneous nuclear ribonucleoprotein R [Source:HGNC Symbol;Acc:HGNC:5047]
BEX1	-0.897975	2.71838	1.60445e-11	1.84653e-09	ENSG00000133169	55859	X	103062651	103064240	-1	protein_coding	brain expressed X-linked 1 [Source:HGNC Symbol;Acc:HGNC:1036]
SCUBE3	-1.11005	3.48385	1.65916e-11	1.90189e-09	ENSG00000146197	222663	6	35214419	35253079	1	protein_coding	signal peptide, CUB domain and EGF like domain containing 3 [Source:HGNC Symbol;Acc:HGNC:13655]
RANBP1	0.594213	7.17694	1.68068e-11	1.91891e-09	ENSG00000099901	5902	22	20115938	20127357	1	protein_coding	RAN binding protein 1 [Source:HGNC Symbol;Acc:HGNC:9847]
CLIC3	-1.14229	4.33704	1.85572e-11	2.1095e-09	ENSG00000169583	9022	9	136994635	136996803	-1	protein_coding	chloride intracellular channel 3 [Source:HGNC Symbol;Acc:HGNC:2064]
COL4A1	-1.01217	3.31206	1.86227e-11	2.1095e-09	ENSG00000187498	1282	13	110148963	110307149	-1	protein_coding	collagen type IV alpha 1 chain [Source:HGNC Symbol;Acc:HGNC:2202]
GAMT	-0.90016	5.3566	2.25815e-11	2.5479e-09	ENSG00000130005	2593	19	1397026	1401570	-1	protein_coding	guanidinoacetate N-methyltransferase [Source:HGNC Symbol;Acc:HGNC:4136]
MT2A	0.606502	10.9608	2.31983e-11	2.60727e-09	ENSG00000125148	4502	16	56608199	56609497	1	protein_coding	metallothionein 2A [Source:HGNC Symbol;Acc:HGNC:7406]
MAPKAPK3	-1.04195	5.7809	2.52515e-11	2.82699e-09	ENSG00000114738	7867	3	50611520	50649297	1	protein_coding	mitogen-activated protein kinase-activated protein kinase 3 [Source:HGNC Symbol;Acc:HGNC:6888]
LXN	0.898352	3.37356	2.56524e-11	2.86073e-09	ENSG00000079257	56925	3	158645822	158672693	-1	protein_coding	latexin [Source:HGNC Symbol;Acc:HGNC:13347]
CLTA	-0.351446	8.75369	2.57706e-11	2.86283e-09	ENSG00000122705	1211	9	36190856	36304781	1	protein_coding	clathrin light chain A [Source:HGNC Symbol;Acc:HGNC:2090]
CDH13	-1.01689	6.12164	2.6641e-11	2.94546e-09	ENSG00000140945	1012	16	82626803	83800640	1	protein_coding	cadherin 13 [Source:HGNC Symbol;Acc:HGNC:1753]
TSHZ2	-0.893249	2.75204	2.67192e-11	2.94546e-09	ENSG00000182463	128553	20	52972407	53495330	1	protein_coding	teashirt zinc finger homeobox 2 [Source:HGNC Symbol;Acc:HGNC:13010]
AHNAK	0.550839	8.47429	2.7677e-11	3.0394e-09	ENSG00000124942	79026	11	62433542	62556235	-1	protein_coding	AHNAK nucleoprotein [Source:HGNC Symbol;Acc:HGNC:347]
GPI	-0.644985	7.5983	2.79907e-11	3.06067e-09	ENSG00000282019	2821	CHR_HSCHR19_2_CTG3_1	34359480	34381539	1	protein_coding	glucose-6-phosphate isomerase [Source:HGNC Symbol;Acc:HGNC:4458]
GPI	-0.644985	7.5983	2.79907e-11	3.06067e-09	ENSG00000105220	2821	19	34359480	34402156	1	protein_coding	glucose-6-phosphate isomerase [Source:HGNC Symbol;Acc:HGNC:4458]
DECR2	-0.997116	3.76234	2.80835e-11	3.06067e-09	ENSG00000242612	26063	16	401826	412487	1	protein_coding	2,4-dienoyl-CoA reductase 2 [Source:HGNC Symbol;Acc:HGNC:2754]
DECR2	-0.997116	3.76234	2.80835e-11	3.06067e-09	ENSG00000274296	26063	CHR_HSCHR16_CTG2	401826	412487	1	protein_coding	2,4-dienoyl-CoA reductase 2 [Source:HGNC Symbol;Acc:HGNC:2754]
STMN2	1.46206	5.08175	2.88054e-11	3.12751e-09	ENSG00000104435	11075	8	79610814	79666175	1	protein_coding	stathmin 2 [Source:HGNC Symbol;Acc:HGNC:10577]
TPRG1L	-0.932886	5.29769	3.33381e-11	3.59252e-09	ENSG00000158109	127262	1	3625002	3630127	1	protein_coding	tumor protein p63 regulated 1 like [Source:HGNC Symbol;Acc:HGNC:27007]
CDKN3	1.02458	7.45248	3.52842e-11	3.78805e-09	ENSG00000100526	1033	14	54396849	54420218	1	protein_coding	cyclin dependent kinase inhibitor 3 [Source:HGNC Symbol;Acc:HGNC:1791]
NCL	0.358334	8.99777	3.58061e-11	3.82979e-09	ENSG00000115053	4691	2	231453531	231483641	-1	protein_coding	nucleolin [Source:HGNC Symbol;Acc:HGNC:7667]
LACC1	-0.976859	3.26882	3.67856e-11	3.91999e-09	ENSG00000179630	144811	13	43879284	43893932	1	protein_coding	laccase domain containing 1 [Source:HGNC Symbol;Acc:HGNC:26789]
FOLR3	-1.1075	4.23524	3.75679e-11	3.98858e-09	ENSG00000110203	2352	11	72114869	72139892	1	protein_coding	folate receptor 3 [Source:HGNC Symbol;Acc:HGNC:3795]
BASP1	0.746934	6.67751	4.00666e-11	4.23822e-09	ENSG00000176788	10409	5	17065598	17276843	1	protein_coding	brain abundant membrane attached signal protein 1 [Source:HGNC Symbol;Acc:HGNC:957]
GJC1	1.04216	4.79353	4.15591e-11	4.37999e-09	ENSG00000182963	10052	17	44798448	44830816	-1	protein_coding	gap junction protein gamma 1 [Source:HGNC Symbol;Acc:HGNC:4280]
FAM19A5	-0.880921	2.99145	4.23061e-11	4.44244e-09	ENSG00000219438	25817	22	48489460	48850912	1	protein_coding	family with sequence similarity 19 member A5, C-C motif chemokine like [Source:HGNC Symbol;Acc:HGNC:21592]
KDELR1	-0.637361	7.00862	4.31657e-11	4.51624e-09	ENSG00000105438	10945	19	48382570	48391553	-1	protein_coding	KDEL endoplasmic reticulum protein retention receptor 1 [Source:HGNC Symbol;Acc:HGNC:6304]
HMGA1	-0.829105	7.28559	4.40898e-11	4.59621e-09	ENSG00000137309	3159	6	34236873	34246231	1	protein_coding	high mobility group AT-hook 1 [Source:HGNC Symbol;Acc:HGNC:5010]
EIF5A	-0.570712	7.3828	4.62532e-11	4.80432e-09	ENSG00000132507	1984	17	7306999	7312463	1	protein_coding	eukaryotic translation initiation factor 5A [Source:HGNC Symbol;Acc:HGNC:3300]
EMX2OS	-1.01168	5.05541	4.66647e-11	4.82091e-09	ENSG00000229847	196047	10	117473215	117545068	-1	antisense_RNA	EMX2 opposite strand/antisense RNA [Source:HGNC Symbol;Acc:HGNC:18511]
CERCAM	-0.815436	7.62896	4.6748e-11	4.82091e-09	ENSG00000167123	51148	9	128411751	128437351	1	protein_coding	cerebral endothelial cell adhesion molecule [Source:HGNC Symbol;Acc:HGNC:23723]
RND3	0.656078	8.85572	5.17735e-11	5.3201e-09	ENSG00000115963	390	2	150468195	150539011	-1	protein_coding	Rho family GTPase 3 [Source:HGNC Symbol;Acc:HGNC:671]
SPATS2L	0.663365	6.59337	5.63797e-11	5.7728e-09	ENSG00000196141	26010	2	200305881	200482263	1	protein_coding	spermatogenesis associated serine rich 2 like [Source:HGNC Symbol;Acc:HGNC:24574]
KDSR	-0.864437	5.72151	5.74845e-11	5.86505e-09	ENSG00000119537	2531	18	63327726	63367510	-1	protein_coding	3-ketodihydrosphingosine reductase [Source:HGNC Symbol;Acc:HGNC:4021]
PRUNE2	-0.933315	2.99236	6.62191e-11	6.73235e-09	ENSG00000106772	158471	9	76611376	76906087	-1	protein_coding	prune homolog 2 [Source:HGNC Symbol;Acc:HGNC:25209]
TYMS	1.03841	5.96296	6.7136e-11	6.80154e-09	ENSG00000176890	7298	18	657604	673578	1	protein_coding	thymidylate synthetase [Source:HGNC Symbol;Acc:HGNC:12441]
RPL13A	-0.312048	9.11498	7.42589e-11	7.49676e-09	ENSG00000142541	23521	19	49487554	49492308	1	protein_coding	ribosomal protein L13a [Source:HGNC Symbol;Acc:HGNC:10304]
HOXB-AS3	1.00184	3.19249	7.83745e-11	7.88459e-09	ENSG00000233101	404266	17	48549630	48606414	1	antisense_RNA	HOXB cluster antisense RNA 3 [Source:HGNC Symbol;Acc:HGNC:40283]
SSTR1	0.939999	3.62081	8.24094e-11	8.26161e-09	ENSG00000139874	6751	14	38207999	38213067	1	protein_coding	somatostatin receptor 1 [Source:HGNC Symbol;Acc:HGNC:11330]
SGCE	0.656526	7.0359	8.77065e-11	8.76212e-09	ENSG00000127990	8910	7	94585230	94656209	-1	protein_coding	sarcoglycan epsilon [Source:HGNC Symbol;Acc:HGNC:10808]
TBC1D17	-1.12828	4.94995	9.0468e-11	9.00673e-09	ENSG00000104946	79735	19	49877425	49888749	1	protein_coding	TBC1 domain family member 17 [Source:HGNC Symbol;Acc:HGNC:25699]
TMBIM1	-0.729581	7.91197	9.15998e-11	9.08797e-09	ENSG00000135926	64114	2	218274192	218292586	-1	protein_coding	transmembrane BAX inhibitor motif containing 1 [Source:HGNC Symbol;Acc:HGNC:23410]
CCNB1	1.03146	8.52918	9.64126e-11	9.53259e-09	ENSG00000134057	891	5	69167010	69178245	1	protein_coding	cyclin B1 [Source:HGNC Symbol;Acc:HGNC:1579]
MFGE8	-0.77849	8.46328	9.8961e-11	9.74703e-09	ENSG00000140545	4240	15	88898683	88913411	-1	protein_coding	milk fat globule-EGF factor 8 protein [Source:HGNC Symbol;Acc:HGNC:7036]
CLU	1.02203	6.96292	9.9259e-11	9.74703e-09	ENSG00000120885	1191	8	27596917	27615031	-1	protein_coding	clusterin [Source:HGNC Symbol;Acc:HGNC:2095]
NOP58	0.615959	6.90901	1.00334e-10	9.81907e-09	ENSG00000055044	51602	2	202265716	202303666	1	protein_coding	NOP58 ribonucleoprotein [Source:HGNC Symbol;Acc:HGNC:29926]
TAX1BP1	0.579126	8.02793	1.02212e-10	9.96897e-09	ENSG00000106052	8887	7	27739331	27844564	1	protein_coding	Tax1 binding protein 1 [Source:HGNC Symbol;Acc:HGNC:11575]
ADAMTS5	0.989188	3.68011	1.04803e-10	1.01872e-08	ENSG00000154736	11096	21	26917912	26966513	-1	protein_coding	ADAM metallopeptidase with thrombospondin type 1 motif 5 [Source:HGNC Symbol;Acc:HGNC:221]
TUBA1A	0.433733	10.1378	1.08028e-10	1.04652e-08	ENSG00000167552	7846	12	49184796	49189324	-1	protein_coding	tubulin alpha 1a [Source:HGNC Symbol;Acc:HGNC:20766]
TSPAN13	1.00571	6.833	1.09045e-10	1.05283e-08	ENSG00000106537	27075	7	16753535	16784536	1	protein_coding	tetraspanin 13 [Source:HGNC Symbol;Acc:HGNC:21643]
TMX1	0.657052	6.51685	1.26296e-10	1.21531e-08	ENSG00000139921	81542	14	51240162	51257546	1	protein_coding	thioredoxin related transmembrane protein 1 [Source:HGNC Symbol;Acc:HGNC:15487]
CKAP2	1.06793	7.09631	1.35509e-10	1.29962e-08	ENSG00000136108	26586	13	52455429	52476628	1	protein_coding	cytoskeleton associated protein 2 [Source:HGNC Symbol;Acc:HGNC:1990]
MAP2K3	-0.90781	6.19244	1.42649e-10	1.36355e-08	ENSG00000034152	5606	17	21284672	21315240	1	protein_coding	mitogen-activated protein kinase kinase 3 [Source:HGNC Symbol;Acc:HGNC:6843]
KIF23	1.13191	6.32267	1.47625e-10	1.40644e-08	ENSG00000137807	9493	15	69414246	69448427	1	protein_coding	kinesin family member 23 [Source:HGNC Symbol;Acc:HGNC:6392]
PLPP2	-1.06998	3.58303	1.51269e-10	1.43641e-08	ENSG00000141934	8612	19	281040	291504	-1	protein_coding	phospholipid phosphatase 2 [Source:HGNC Symbol;Acc:HGNC:9230]
NUDT1	0.743754	6.27015	1.66422e-10	1.5751e-08	ENSG00000106268	4521	7	2242222	2251146	1	protein_coding	nudix hydrolase 1 [Source:HGNC Symbol;Acc:HGNC:8048]
PLP2	0.466537	8.15358	1.70041e-10	1.60407e-08	ENSG00000102007	5355	X	49171926	49175239	1	protein_coding	proteolipid protein 2 [Source:HGNC Symbol;Acc:HGNC:9087]
CYP1B1	-1.20005	5.88142	1.78195e-10	1.6755e-08	ENSG00000138061	1545	2	38066973	38109902	-1	protein_coding	cytochrome P450 family 1 subfamily B member 1 [Source:HGNC Symbol;Acc:HGNC:2597]
LRRC32	-1.00262	3.20187	1.81764e-10	1.70349e-08	ENSG00000137507	2615	11	76657524	76670747	-1	protein_coding	leucine rich repeat containing 32 [Source:HGNC Symbol;Acc:HGNC:4161]
ADAM19	0.830517	3.08672	1.83003e-10	1.70953e-08	ENSG00000135074	8728	5	157395534	157575775	-1	protein_coding	ADAM metallopeptidase domain 19 [Source:HGNC Symbol;Acc:HGNC:197]
DTWD1	0.761409	5.75102	1.85168e-10	1.72416e-08	ENSG00000104047	56986	15	49620980	49656232	1	protein_coding	DTW domain containing 1 [Source:HGNC Symbol;Acc:HGNC:30926]
CCND1	-0.637774	9.47976	1.87338e-10	1.73874e-08	ENSG00000110092	595	11	69641087	69654474	1	protein_coding	cyclin D1 [Source:HGNC Symbol;Acc:HGNC:1582]
ALDH2	-0.918095	4.08744	1.99554e-10	1.84616e-08	ENSG00000111275	217	12	111766887	111817529	1	protein_coding	aldehyde dehydrogenase 2 family (mitochondrial) [Source:HGNC Symbol;Acc:HGNC:404]
CALM2	0.388768	10.9956	2.05546e-10	1.8955e-08	ENSG00000143933	805	2	47160082	47176601	-1	protein_coding	calmodulin 2 [Source:HGNC Symbol;Acc:HGNC:1445]
DNAJA1	0.412564	8.48935	2.11076e-10	1.94028e-08	ENSG00000086061	3301	9	33025211	33039907	1	protein_coding	DnaJ heat shock protein family (Hsp40) member A1 [Source:HGNC Symbol;Acc:HGNC:5229]
APRT	-0.508436	7.76101	2.2046e-10	2.02009e-08	ENSG00000198931	353	16	88809339	88811944	-1	protein_coding	adenine phosphoribosyltransferase [Source:HGNC Symbol;Acc:HGNC:626]
SUPT16H	0.639955	6.91321	2.29707e-10	2.09814e-08	ENSG00000092201	11198	14	21351472	21384266	-1	protein_coding	SPT16 homolog, facilitates chromatin remodeling subunit [Source:HGNC Symbol;Acc:HGNC:11465]
GPR68	-0.980209	3.79515	2.49659e-10	2.27316e-08	ENSG00000119714	8111	14	91232532	91253925	-1	protein_coding	G protein-coupled receptor 68 [Source:HGNC Symbol;Acc:HGNC:4519]
ATP6V0D1	-0.66166	7.60052	2.55751e-10	2.32128e-08	ENSG00000159720	9114	16	67438014	67481237	-1	protein_coding	ATPase H+ transporting V0 subunit d1 [Source:HGNC Symbol;Acc:HGNC:13724]
CHAC1	-1.09849	3.92683	2.62211e-10	2.37128e-08	ENSG00000128965	79094	15	40952962	40956519	1	protein_coding	ChaC glutathione specific gamma-glutamylcyclotransferase 1 [Source:HGNC Symbol;Acc:HGNC:28680]
RRM1	0.77441	7.72784	2.62908e-10	2.37128e-08	ENSG00000167325	6240	11	4094707	4138876	1	protein_coding	ribonucleotide reductase catalytic subunit M1 [Source:HGNC Symbol;Acc:HGNC:10451]
MAP1LC3A	-0.887349	4.3173	2.74772e-10	2.47055e-08	ENSG00000101460	84557	20	34546854	34560345	1	protein_coding	microtubule associated protein 1 light chain 3 alpha [Source:HGNC Symbol;Acc:HGNC:6838]
HIP1	1.04522	4.59322	2.78192e-10	2.49351e-08	ENSG00000127946	3092	7	75533300	75738962	-1	protein_coding	huntingtin interacting protein 1 [Source:HGNC Symbol;Acc:HGNC:4913]
ARHGAP1	-0.768908	6.03818	2.95687e-10	2.64208e-08	ENSG00000175220	392	11	46677080	46700615	-1	protein_coding	Rho GTPase activating protein 1 [Source:HGNC Symbol;Acc:HGNC:673]
CRLF1	-0.796832	2.62542	3.2077e-10	2.85243e-08	ENSG00000006016	9244	19	18572220	18607741	-1	protein_coding	cytokine receptor like factor 1 [Source:HGNC Symbol;Acc:HGNC:2364]
CCT5	0.37056	9.75712	3.21211e-10	2.85243e-08	ENSG00000150753	22948	5	10249921	10266412	1	protein_coding	chaperonin containing TCP1 subunit 5 [Source:HGNC Symbol;Acc:HGNC:1618]
YBX3	-0.771376	6.04058	3.36982e-10	2.98327e-08	ENSG00000060138	8531	12	10699089	10723312	-1	protein_coding	Y-box binding protein 3 [Source:HGNC Symbol;Acc:HGNC:2428]
TRPA1	0.762734	2.66935	3.51162e-10	3.09928e-08	ENSG00000104321	8989	8	72019917	72075617	-1	protein_coding	transient receptor potential cation channel subfamily A member 1 [Source:HGNC Symbol;Acc:HGNC:497]
LPXN	-0.587846	7.78836	3.613e-10	3.179e-08	ENSG00000110031	9404	11	58526871	58578220	-1	protein_coding	leupaxin [Source:HGNC Symbol;Acc:HGNC:14061]
STOM	0.779237	6.92571	3.63048e-10	3.18464e-08	ENSG00000148175	2040	9	121338988	121370304	-1	protein_coding	stomatin [Source:HGNC Symbol;Acc:HGNC:3383]
CHD1L	0.938686	5.31383	3.81977e-10	3.3405e-08	ENSG00000131778	9557	1	147242641	147295766	1	protein_coding	chromodomain helicase DNA binding protein 1 like [Source:HGNC Symbol;Acc:HGNC:1916]
PEA15	-0.395536	9.10485	3.86053e-10	3.36591e-08	ENSG00000162734	8682	1	160205337	160215376	1	protein_coding	phosphoprotein enriched in astrocytes 15 [Source:HGNC Symbol;Acc:HGNC:8822]
THOC1	0.878642	4.35945	3.96291e-10	3.44474e-08	ENSG00000079134	9984	18	214520	268050	-1	protein_coding	THO complex 1 [Source:HGNC Symbol;Acc:HGNC:19070]
NDUFA4L2	-0.778826	2.63882	4.25305e-10	3.68581e-08	ENSG00000185633	56901	12	57234903	57240715	-1	protein_coding	NDUFA4, mitochondrial complex associated like 2 [Source:HGNC Symbol;Acc:HGNC:29836]
NT5C3A	0.804622	4.97304	4.27227e-10	3.69135e-08	ENSG00000122643	51251	7	33014114	33062797	-1	protein_coding	5'-nucleotidase, cytosolic IIIA [Source:HGNC Symbol;Acc:HGNC:17820]
PTGER3	0.876213	3.52475	4.45025e-10	3.83361e-08	ENSG00000050628	5733	1	70852353	71047808	-1	protein_coding	prostaglandin E receptor 3 [Source:HGNC Symbol;Acc:HGNC:9595]
MT-ND4	0.53469	10.781	4.51499e-10	3.87777e-08	ENSG00000198886	4538	MT	10760	12137	1	protein_coding	mitochondrially encoded NADH:ubiquinone oxidoreductase core subunit 4 [Source:HGNC Symbol;Acc:HGNC:7459]
PLA2G16	-0.90101	3.38967	4.58046e-10	3.92229e-08	ENSG00000176485	11145	11	63573195	63616883	-1	protein_coding	phospholipase A2 group XVI [Source:HGNC Symbol;Acc:HGNC:17825]
FKBP8	-0.944887	6.32393	4.7166e-10	4.02689e-08	ENSG00000105701	23770	19	18531751	18544077	-1	protein_coding	FK506 binding protein 8 [Source:HGNC Symbol;Acc:HGNC:3724]
NTN4	-1.16332	3.97595	4.90664e-10	4.16933e-08	ENSG00000074527	59277	12	95657807	95791152	-1	protein_coding	netrin 4 [Source:HGNC Symbol;Acc:HGNC:13658]
RIPOR1	-0.960212	4.97629	4.91243e-10	4.16933e-08	ENSG00000039523	79567	16	67518418	67546788	1	protein_coding	RHO family interacting cell polarization regulator 1 [Source:HGNC Symbol;Acc:HGNC:25836]
PYROXD2	-0.865095	3.01262	5.63789e-10	4.77098e-08	ENSG00000119943	84795	10	98383565	98415184	-1	protein_coding	pyridine nucleotide-disulphide oxidoreductase domain 2 [Source:HGNC Symbol;Acc:HGNC:23517]
PRPS1	0.748998	6.89814	5.74684e-10	4.84891e-08	ENSG00000147224	5631	X	107628424	107651026	1	protein_coding	phosphoribosyl pyrophosphate synthetase 1 [Source:HGNC Symbol;Acc:HGNC:9462]
ZWINT	0.929975	7.05309	6.192e-10	5.20925e-08	ENSG00000122952	11130	10	56357228	56361275	-1	protein_coding	ZW10 interacting kinetochore protein [Source:HGNC Symbol;Acc:HGNC:13195]
POPDC3	-0.809239	5.17593	6.39532e-10	5.36461e-08	ENSG00000132429	64208	6	105158280	105179995	-1	protein_coding	popeye domain containing 3 [Source:HGNC Symbol;Acc:HGNC:17649]
UAP1	0.526985	8.38525	6.42833e-10	5.37663e-08	ENSG00000117143	6675	1	162561506	162599842	1	protein_coding	UDP-N-acetylglucosamine pyrophosphorylase 1 [Source:HGNC Symbol;Acc:HGNC:12457]
HPS1	-0.732565	6.53946	6.61714e-10	5.5185e-08	ENSG00000107521	3257	10	98416198	98446947	-1	protein_coding	HPS1, biogenesis of lysosomal organelles complex 3 subunit 1 [Source:HGNC Symbol;Acc:HGNC:5163]
MIR100HG	-0.65203	7.2727	6.96044e-10	5.78803e-08	ENSG00000255248	399959	11	122028327	122556721	-1	processed_transcript	mir-100-let-7a-2-mir-125b-1 cluster host gene [Source:HGNC Symbol;Acc:HGNC:39522]
STK32B	-0.900643	3.1976	7.04251e-10	5.83939e-08	ENSG00000152953	55351	4	5051442	5500998	1	protein_coding	serine/threonine kinase 32B [Source:HGNC Symbol;Acc:HGNC:14217]
TIMM10	0.489059	7.78514	7.09087e-10	5.8626e-08	ENSG00000134809	26519	11	57528463	57530803	-1	protein_coding	translocase of inner mitochondrial membrane 10 [Source:HGNC Symbol;Acc:HGNC:11814]
SCRN2	-0.967573	4.84858	7.13545e-10	5.88255e-08	ENSG00000141295	90507	17	47837692	47841333	-1	protein_coding	secernin 2 [Source:HGNC Symbol;Acc:HGNC:30381]
BLVRA	0.693217	5.92462	7.61961e-10	6.26375e-08	ENSG00000106605	644	7	43758680	43807342	1	protein_coding	biliverdin reductase A [Source:HGNC Symbol;Acc:HGNC:1062]
PDLIM2	-0.487627	7.7985	8.33905e-10	6.83565e-08	ENSG00000120913	64236	8	22578279	22598025	1	protein_coding	PDZ and LIM domain 2 [Source:HGNC Symbol;Acc:HGNC:13992]
MELK	0.94919	5.85326	9.16624e-10	7.49236e-08	ENSG00000165304	9833	9	36572862	36677683	1	protein_coding	maternal embryonic leucine zipper kinase [Source:HGNC Symbol;Acc:HGNC:16870]
IDI1	-0.72811	6.22229	9.56009e-10	7.79215e-08	ENSG00000067064	3422	10	1039908	1049170	-1	protein_coding	isopentenyl-diphosphate delta isomerase 1 [Source:HGNC Symbol;Acc:HGNC:5387]
SKA2	0.744392	5.65764	9.61333e-10	7.81341e-08	ENSG00000182628	348235	17	59109951	59155269	-1	protein_coding	spindle and kinetochore associated complex subunit 2 [Source:HGNC Symbol;Acc:HGNC:28006]
PRDX5	-0.37142	9.01851	9.9505e-10	8.06467e-08	ENSG00000126432	25824	11	64318088	64321811	1	protein_coding	peroxiredoxin 5 [Source:HGNC Symbol;Acc:HGNC:9355]
KCNN4	-0.822042	2.67314	9.99907e-10	8.08127e-08	ENSG00000104783	3783	19	43766533	43781257	-1	protein_coding	potassium calcium-activated channel subfamily N member 4 [Source:HGNC Symbol;Acc:HGNC:6293]
FN1	0.528709	12.2161	1.02063e-09	8.22564e-08	ENSG00000115414	2335	2	215360440	215436172	-1	protein_coding	fibronectin 1 [Source:HGNC Symbol;Acc:HGNC:3778]
EEF1A1	-0.373263	8.41871	1.06747e-09	8.57912e-08	ENSG00000156508	1915	6	73515750	73523797	-1	protein_coding	eukaryotic translation elongation factor 1 alpha 1 [Source:HGNC Symbol;Acc:HGNC:3189]
ARF5	-0.61026	6.71208	1.07666e-09	8.6289e-08	ENSG00000004059	381	7	127588345	127591705	1	protein_coding	ADP ribosylation factor 5 [Source:HGNC Symbol;Acc:HGNC:658]
TRIB3	-1.00724	3.95695	1.09725e-09	8.76946e-08	ENSG00000101255	57761	20	362835	397559	1	protein_coding	tribbles pseudokinase 3 [Source:HGNC Symbol;Acc:HGNC:16228]
PTMA	0.529952	7.90098	1.1337e-09	9.03566e-08	ENSG00000187514	5757	2	231706895	231713541	1	protein_coding	prothymosin, alpha [Source:HGNC Symbol;Acc:HGNC:9623]
PTMA	0.529952	7.90098	1.1337e-09	9.03566e-08	ENSG00000187514	728026	2	231706895	231713541	1	protein_coding	prothymosin, alpha [Source:HGNC Symbol;Acc:HGNC:9623]
CCDC102B	0.814188	3.00365	1.2042e-09	9.57102e-08	ENSG00000150636	79839	18	68715209	69055189	1	protein_coding	coiled-coil domain containing 102B [Source:HGNC Symbol;Acc:HGNC:26295]
MTATP6P1	0.755442	6.39654	1.21348e-09	9.61829e-08	ENSG00000248527		1	633696	634376	1	unprocessed_pseudogene	mitochondrially encoded ATP synthase 6 pseudogene 1 [Source:HGNC Symbol;Acc:HGNC:44575]
PABPC1	-0.45397	9.39581	1.23693e-09	9.77722e-08	ENSG00000070756	26986	8	100685816	100722809	-1	protein_coding	poly(A) binding protein cytoplasmic 1 [Source:HGNC Symbol;Acc:HGNC:8554]
HNRNPH3	0.529855	7.17022	1.28513e-09	1.01303e-07	ENSG00000096746	3189	10	68331174	68343191	1	protein_coding	heterogeneous nuclear ribonucleoprotein H3 [Source:HGNC Symbol;Acc:HGNC:5043]
CTSL	-0.398229	9.84477	1.36206e-09	1.07075e-07	ENSG00000135047	1514	9	87725519	87731393	1	protein_coding	cathepsin L [Source:HGNC Symbol;Acc:HGNC:2537]
PRDX2	-0.504965	7.45282	1.39183e-09	1.09116e-07	ENSG00000167815	7001	19	12796820	12801859	-1	protein_coding	peroxiredoxin 2 [Source:HGNC Symbol;Acc:HGNC:9353]
LIPA	-0.843424	6.42143	1.48349e-09	1.15515e-07	ENSG00000107798	3988	10	89213569	89414557	-1	protein_coding	lipase A, lysosomal acid type [Source:HGNC Symbol;Acc:HGNC:6617]
NCAPG2	1.08939	5.63986	1.48597e-09	1.15515e-07	ENSG00000146918	54892	7	158631311	158704829	-1	protein_coding	non-SMC condensin II complex subunit G2 [Source:HGNC Symbol;Acc:HGNC:21904]
NCAM1	0.998542	3.50779	1.48608e-09	1.15515e-07	ENSG00000149294	4684	11	112961247	113278436	1	protein_coding	neural cell adhesion molecule 1 [Source:HGNC Symbol;Acc:HGNC:7656]
FAT1	-0.836458	6.35285	1.4895e-09	1.15515e-07	ENSG00000083857	2195	4	186587783	186726722	-1	protein_coding	FAT atypical cadherin 1 [Source:HGNC Symbol;Acc:HGNC:3595]
NPDC1	-0.857482	4.95909	1.54037e-09	1.19139e-07	ENSG00000107281	56654	9	137039470	137046203	-1	protein_coding	neural proliferation, differentiation and control 1 [Source:HGNC Symbol;Acc:HGNC:7899]
BAALC	0.951976	5.08565	1.6115e-09	1.24306e-07	ENSG00000164929	79870	8	103140710	103230305	1	protein_coding	BAALC, MAP3K1 and KLF4 binding [Source:HGNC Symbol;Acc:HGNC:14333]
TOM1	-0.943162	5.4691	1.71635e-09	1.3204e-07	ENSG00000100284	10043	22	35299275	35347994	1	protein_coding	target of myb1 membrane trafficking protein [Source:HGNC Symbol;Acc:HGNC:11982]
PI16	-0.919294	2.89648	1.7579e-09	1.34875e-07	ENSG00000164530	221476	6	36948263	36964837	1	protein_coding	peptidase inhibitor 16 [Source:HGNC Symbol;Acc:HGNC:21245]
CRIP2	0.776193	7.18238	1.8208e-09	1.3933e-07	ENSG00000182809	1397	14	105472962	105480170	1	protein_coding	cysteine rich protein 2 [Source:HGNC Symbol;Acc:HGNC:2361]
PPP2R1A	-0.54521	8.78266	2.03292e-09	1.55149e-07	ENSG00000105568	5518	19	52190039	52229533	1	protein_coding	protein phosphatase 2 scaffold subunit Aalpha [Source:HGNC Symbol;Acc:HGNC:9302]
PAQR5	0.90232	3.65772	2.13822e-09	1.62754e-07	ENSG00000137819	54852	15	69298947	69407780	1	protein_coding	progestin and adipoQ receptor family member 5 [Source:HGNC Symbol;Acc:HGNC:29645]
RENBP	-0.744119	2.63699	2.17375e-09	1.65022e-07	ENSG00000102032	5973	X	153935263	153944691	-1	protein_coding	renin binding protein [Source:HGNC Symbol;Acc:HGNC:9959]
SFXN3	-0.900177	4.74521	2.33296e-09	1.76642e-07	ENSG00000107819	81855	10	101031234	101041244	1	protein_coding	sideroflexin 3 [Source:HGNC Symbol;Acc:HGNC:16087]
TOMM7	0.546089	7.9614	2.35171e-09	1.77595e-07	ENSG00000196683	54543	7	22812628	22822852	-1	protein_coding	translocase of outer mitochondrial membrane 7 [Source:HGNC Symbol;Acc:HGNC:21648]
HMGN2	0.652021	7.25565	2.38084e-09	1.79324e-07	ENSG00000198830	3151	1	26472450	26475972	1	protein_coding	high mobility group nucleosomal binding domain 2 [Source:HGNC Symbol;Acc:HGNC:4986]
RABAC1	-0.475744	7.32854	2.52285e-09	1.89523e-07	ENSG00000105404	10567	19	41956681	41959390	-1	protein_coding	Rab acceptor 1 [Source:HGNC Symbol;Acc:HGNC:9794]
MMD	0.803758	3.54392	2.53734e-09	1.90116e-07	ENSG00000108960	23531	17	55392613	55421992	-1	protein_coding	monocyte to macrophage differentiation associated [Source:HGNC Symbol;Acc:HGNC:7153]
C12orf75	0.567805	9.57247	2.60393e-09	1.94503e-07	ENSG00000235162	387882	12	105235290	105396097	1	protein_coding	chromosome 12 open reading frame 75 [Source:HGNC Symbol;Acc:HGNC:35164]
NECTIN3	0.849956	4.44053	2.60941e-09	1.94503e-07	ENSG00000177707	25945	3	111070071	111275563	1	protein_coding	nectin cell adhesion molecule 3 [Source:HGNC Symbol;Acc:HGNC:17664]
GFRA1	0.83717	3.07423	2.69552e-09	2.00402e-07	ENSG00000151892	2674	10	116056925	116273467	-1	protein_coding	GDNF family receptor alpha 1 [Source:HGNC Symbol;Acc:HGNC:4243]
TNIP1	-0.949634	4.49187	2.75003e-09	2.03928e-07	ENSG00000145901	10318	5	151029945	151093577	-1	protein_coding	TNFAIP3 interacting protein 1 [Source:HGNC Symbol;Acc:HGNC:16903]
RTN4	-0.356752	8.91624	2.80759e-09	2.0766e-07	ENSG00000115310	57142	2	54972187	55112621	-1	protein_coding	reticulon 4 [Source:HGNC Symbol;Acc:HGNC:14085]
UBR7	0.928246	4.90415	2.89298e-09	2.13428e-07	ENSG00000012963	55148	14	93207056	93229215	1	protein_coding	ubiquitin protein ligase E3 component n-recognin 7 (putative) [Source:HGNC Symbol;Acc:HGNC:20344]
UBR7	0.928246	4.90415	2.89298e-09	2.13428e-07	ENSG00000278787	55148	CHR_HSCHR14_7_CTG1	93207056	93229215	1	protein_coding	ubiquitin protein ligase E3 component n-recognin 7 (putative) [Source:HGNC Symbol;Acc:HGNC:20344]
C11orf87	-0.708243	2.62122	2.98729e-09	2.19822e-07	ENSG00000185742	399947	11	109422120	109429114	1	protein_coding	chromosome 11 open reading frame 87 [Source:HGNC Symbol;Acc:HGNC:33788]
PLAUR	0.63462	7.94924	3.07294e-09	2.25547e-07	ENSG00000011422	5329	19	43646095	43670547	-1	protein_coding	plasminogen activator, urokinase receptor [Source:HGNC Symbol;Acc:HGNC:9053]
MEDAG	-0.735948	2.61107	3.20236e-09	2.34449e-07	ENSG00000102802	84935	13	30906191	30925572	1	protein_coding	mesenteric estrogen dependent adipogenesis [Source:HGNC Symbol;Acc:HGNC:25926]
HLA-C	0.419968	8.56234	3.25478e-09	2.37682e-07	ENSG00000225691	3107	CHR_HSCHR6_MHC_MCF_CTG1	31345885	31349256	-1	protein_coding	major histocompatibility complex, class I, C [Source:HGNC Symbol;Acc:HGNC:4933]
HLA-C	0.419968	8.56234	3.25478e-09	2.37682e-07	ENSG00000233841	3107	CHR_HSCHR6_MHC_COX_CTG1	31259794	31263175	-1	protein_coding	major histocompatibility complex, class I, C [Source:HGNC Symbol;Acc:HGNC:4933]
HLA-C	0.419968	8.56234	3.25478e-09	2.37682e-07	ENSG00000206452	3107	CHR_HSCHR6_MHC_QBL_CTG1	31258588	31261959	-1	protein_coding	major histocompatibility complex, class I, C [Source:HGNC Symbol;Acc:HGNC:4933]
HLA-C	0.419968	8.56234	3.25478e-09	2.37682e-07	ENSG00000204525	3107	6	31268749	31272130	-1	protein_coding	major histocompatibility complex, class I, C [Source:HGNC Symbol;Acc:HGNC:4933]
HLA-C	0.419968	8.56234	3.25478e-09	2.37682e-07	ENSG00000206435	3107	CHR_HSCHR6_MHC_SSTO_CTG1	31262172	31265564	-1	protein_coding	major histocompatibility complex, class I, C [Source:HGNC Symbol;Acc:HGNC:4933]
HLA-C	0.419968	8.56234	3.25478e-09	2.37682e-07	ENSG00000237022	3107	CHR_HSCHR6_MHC_MANN_CTG1	31312208	31315579	-1	protein_coding	major histocompatibility complex, class I, C [Source:HGNC Symbol;Acc:HGNC:4933]
HLA-C	0.419968	8.56234	3.25478e-09	2.37682e-07	ENSG00000228299	3107	CHR_HSCHR6_MHC_DBB_CTG1	31260956	31264327	-1	protein_coding	major histocompatibility complex, class I, C [Source:HGNC Symbol;Acc:HGNC:4933]
TMX3	0.833803	5.32176	3.26528e-09	2.37844e-07	ENSG00000166479	54495	18	68673688	68715298	-1	protein_coding	thioredoxin related transmembrane protein 3 [Source:HGNC Symbol;Acc:HGNC:24718]
PDPN	0.704578	2.66509	3.33981e-09	2.42659e-07	ENSG00000162493	10630	1	13583465	13617957	1	protein_coding	podoplanin [Source:HGNC Symbol;Acc:HGNC:29602]
TUBG2	-0.879057	4.44156	3.64978e-09	2.64512e-07	ENSG00000037042	27175	17	42659305	42667006	1	protein_coding	tubulin gamma 2 [Source:HGNC Symbol;Acc:HGNC:12419]
IKBIP	0.596153	6.87924	3.73993e-09	2.6975e-07	ENSG00000166130	121457	12	98613405	98645113	-1	protein_coding	IKBKB interacting protein [Source:HGNC Symbol;Acc:HGNC:26430]
PEX3	0.815174	5.28166	3.7408e-09	2.6975e-07	ENSG00000034693	8504	6	143450807	143490010	1	protein_coding	peroxisomal biogenesis factor 3 [Source:HGNC Symbol;Acc:HGNC:8858]
ARHGAP18	0.67915	6.19129	3.8591e-09	2.77499e-07	ENSG00000146376	93663	6	129576132	129710225	-1	protein_coding	Rho GTPase activating protein 18 [Source:HGNC Symbol;Acc:HGNC:21035]
ERBIN	0.701108	6.1715	3.86755e-09	2.77499e-07	ENSG00000112851	55914	5	65926475	66082549	1	protein_coding	erbb2 interacting protein [Source:HGNC Symbol;Acc:HGNC:15842]
TNS3	0.881446	3.81517	3.88116e-09	2.77783e-07	ENSG00000136205	64759	7	47275154	47582558	-1	protein_coding	tensin 3 [Source:HGNC Symbol;Acc:HGNC:21616]
FAM167B	-0.789438	2.98714	3.97434e-09	2.8332e-07	ENSG00000183615	84734	1	32247233	32248856	1	protein_coding	family with sequence similarity 167 member B [Source:HGNC Symbol;Acc:HGNC:28133]
MCM6	0.970277	6.08408	3.97822e-09	2.8332e-07	ENSG00000076003	4175	2	135839626	135876426	-1	protein_coding	minichromosome maintenance complex component 6 [Source:HGNC Symbol;Acc:HGNC:6949]
ASPM	1.12137	6.22031	4.0148e-09	2.85219e-07	ENSG00000066279	259266	1	197084128	197146694	-1	protein_coding	abnormal spindle microtubule assembly [Source:HGNC Symbol;Acc:HGNC:19048]
GAPDH	-0.276464	11.7943	4.04147e-09	2.86407e-07	ENSG00000111640	2597	12	6533927	6538374	1	protein_coding	glyceraldehyde-3-phosphate dehydrogenase [Source:HGNC Symbol;Acc:HGNC:4141]
BRIX1	0.735557	5.27858	4.09341e-09	2.89375e-07	ENSG00000113460	55299	5	34915376	34925996	1	protein_coding	BRX1, biogenesis of ribosomes [Source:HGNC Symbol;Acc:HGNC:24170]
SCD	-0.868123	4.76252	4.12628e-09	2.90799e-07	ENSG00000099194	6319	10	100347124	100364834	1	protein_coding	stearoyl-CoA desaturase [Source:HGNC Symbol;Acc:HGNC:10571]
PRRX1	-0.651897	6.93395	4.14337e-09	2.90799e-07	ENSG00000116132	5396	1	170662728	170739419	1	protein_coding	paired related homeobox 1 [Source:HGNC Symbol;Acc:HGNC:9142]
LIMS1	-0.775109	4.88676	4.14387e-09	2.90799e-07	ENSG00000169756	3987	2	108534355	108687246	1	protein_coding	LIM zinc finger domain containing 1 [Source:HGNC Symbol;Acc:HGNC:6616]
SPATC1L	-0.826718	3.61521	4.40332e-09	3.08254e-07	ENSG00000160284	84221	21	46161148	46184476	-1	protein_coding	spermatogenesis and centriole associated 1 like [Source:HGNC Symbol;Acc:HGNC:1298]
SPATC1L	-0.826718	3.61521	4.40332e-09	3.08254e-07	ENSG00000274679	84221	CHR_HSCHR21_5_CTG2	46161526	46186787	-1	protein_coding	spermatogenesis and centriole associated 1 like [Source:HGNC Symbol;Acc:HGNC:1298]
MINOS1P3	0.795046	3.28316	4.4587e-09	3.11373e-07	ENSG00000224237		3	27214816	27215018	-1	processed_pseudogene	mitochondrial inner membrane organizing system 1 pseudogene 3 [Source:HGNC Symbol;Acc:HGNC:44093]
NDUFA6	0.457707	7.79299	4.56881e-09	3.1829e-07	ENSG00000281013	4700	CHR_HSCHR22_4_CTG1	42085525	42090965	-1	protein_coding	NADH:ubiquinone oxidoreductase subunit A6 [Source:HGNC Symbol;Acc:HGNC:7690]
NDUFA6	0.457707	7.79299	4.56881e-09	3.1829e-07	ENSG00000184983	4700	22	42085525	42090955	-1	protein_coding	NADH:ubiquinone oxidoreductase subunit A6 [Source:HGNC Symbol;Acc:HGNC:7690]
NDUFA6	0.457707	7.79299	4.56881e-09	3.1829e-07	ENSG00000277365	4700	CHR_HSCHR22_3_CTG1	42085525	42090955	-1	protein_coding	NADH:ubiquinone oxidoreductase subunit A6 [Source:HGNC Symbol;Acc:HGNC:7690]
NDUFA6	0.457707	7.79299	4.56881e-09	3.1829e-07	ENSG00000272765	4700	CHR_HSCHR22_1_CTG1	42085525	42090955	-1	protein_coding	NADH:ubiquinone oxidoreductase subunit A6 [Source:HGNC Symbol;Acc:HGNC:7690]
NDUFA6	0.457707	7.79299	4.56881e-09	3.1829e-07	ENSG00000273397	4700	CHR_HSCHR22_2_CTG1	42085525	42090955	-1	protein_coding	NADH:ubiquinone oxidoreductase subunit A6 [Source:HGNC Symbol;Acc:HGNC:7690]
PCOLCE2	-0.983774	4.81383	4.59893e-09	3.19614e-07	ENSG00000163710	26577	3	142815922	142889203	-1	protein_coding	procollagen C-endopeptidase enhancer 2 [Source:HGNC Symbol;Acc:HGNC:8739]
EZH2	0.92338	4.24559	4.6192e-09	3.2025e-07	ENSG00000106462	2146	7	148807383	148884321	-1	protein_coding	enhancer of zeste 2 polycomb repressive complex 2 subunit [Source:HGNC Symbol;Acc:HGNC:3527]
MCM3	0.957529	6.64692	4.63108e-09	3.20301e-07	ENSG00000112118	4172	6	52264009	52284881	-1	protein_coding	minichromosome maintenance complex component 3 [Source:HGNC Symbol;Acc:HGNC:6945]
STARD3NL	0.623158	6.25019	4.83028e-09	3.33278e-07	ENSG00000010270	83930	7	38178222	38230671	1	protein_coding	STARD3 N-terminal like [Source:HGNC Symbol;Acc:HGNC:19169]
EID3	0.805774	3.55316	5.87275e-09	4.04236e-07	ENSG00000255150	493861	12	104303739	104305205	1	protein_coding	EP300 interacting inhibitor of differentiation 3 [Source:HGNC Symbol;Acc:HGNC:32961]
FKBP1A	-0.391526	8.42994	5.97688e-09	4.10422e-07	ENSG00000088832	2280	20	1368978	1393172	-1	protein_coding	FK506 binding protein 1A [Source:HGNC Symbol;Acc:HGNC:3711]
RASA1	0.863929	5.50547	6.12181e-09	4.19373e-07	ENSG00000145715	5921	5	87267888	87391931	1	protein_coding	RAS p21 protein activator 1 [Source:HGNC Symbol;Acc:HGNC:9871]
MYH10	0.875989	5.32901	6.17279e-09	4.21861e-07	ENSG00000133026	4628	17	8474205	8630761	-1	protein_coding	myosin heavy chain 10 [Source:HGNC Symbol;Acc:HGNC:7568]
RARG	-0.875941	5.35896	6.38648e-09	4.35431e-07	ENSG00000172819	5916	12	53210567	53232980	-1	protein_coding	retinoic acid receptor gamma [Source:HGNC Symbol;Acc:HGNC:9866]
AURKA	1.02472	6.7899	6.91579e-09	4.70405e-07	ENSG00000087586	6790	20	56369389	56392337	-1	protein_coding	aurora kinase A [Source:HGNC Symbol;Acc:HGNC:11393]
CACNA1A	0.74947	3.03975	7.14984e-09	4.85177e-07	ENSG00000141837	773	19	13206442	13633025	-1	protein_coding	calcium voltage-gated channel subunit alpha1 A [Source:HGNC Symbol;Acc:HGNC:1388]
PHLDA3	-0.702653	6.04016	7.27232e-09	4.92328e-07	ENSG00000174307	23612	1	201464383	201469237	-1	protein_coding	pleckstrin homology like domain family A member 3 [Source:HGNC Symbol;Acc:HGNC:8934]
CADM1	-0.741301	2.60105	7.36775e-09	4.97617e-07	ENSG00000182985	23705	11	115169218	115504957	-1	protein_coding	cell adhesion molecule 1 [Source:HGNC Symbol;Acc:HGNC:5951]
RACGAP1	0.988258	6.93678	7.42812e-09	4.98781e-07	ENSG00000161800	29127	12	49976923	50033136	-1	protein_coding	Rac GTPase activating protein 1 [Source:HGNC Symbol;Acc:HGNC:9804]
TUSC3	0.634718	6.81804	7.44367e-09	4.98781e-07	ENSG00000104723	7991	8	15417215	15766649	1	protein_coding	tumor suppressor candidate 3 [Source:HGNC Symbol;Acc:HGNC:30242]
OXA1L	-0.660752	6.21322	7.45236e-09	4.98781e-07	ENSG00000155463	5018	14	22766522	22773041	1	protein_coding	OXA1L, mitochondrial inner membrane protein [Source:HGNC Symbol;Acc:HGNC:8526]
DUT	0.551539	7.05845	7.45433e-09	4.98781e-07	ENSG00000128951	1854	15	48331011	48343373	1	protein_coding	deoxyuridine triphosphatase [Source:HGNC Symbol;Acc:HGNC:3078]
COA6	0.705559	5.24322	7.54795e-09	5.03874e-07	ENSG00000168275	388753	1	234373456	234384049	1	protein_coding	cytochrome c oxidase assembly factor 6 [Source:HGNC Symbol;Acc:HGNC:18025]
NCAPG	1.08474	5.67213	7.85888e-09	5.23104e-07	ENSG00000109805	64151	4	17810902	17844862	1	protein_coding	non-SMC condensin I complex subunit G [Source:HGNC Symbol;Acc:HGNC:24304]
AP000769.1	0.888124	4.63898	7.87237e-09	5.23104e-07	ENSG00000173727		11	65455258	65466720	1	transcribed_unprocessed_pseudogene
TMEM98	0.488348	7.40222	7.91226e-09	5.24543e-07	ENSG00000006042	26022	17	32927910	32945106	1	protein_coding	transmembrane protein 98 [Source:HGNC Symbol;Acc:HGNC:24529]
KRT34	-0.876192	3.09466	7.99197e-09	5.28609e-07	ENSG00000262045	3885	CHR_HSCHR17_1_CTG4	41377665	41382400	-1	protein_coding	keratin 34 [Source:HGNC Symbol;Acc:HGNC:6452]
KRT34	-0.876192	3.09466	7.99197e-09	5.28609e-07	ENSG00000131737	3885	17	41377650	41382403	-1	protein_coding	keratin 34 [Source:HGNC Symbol;Acc:HGNC:6452]
LTBR	-0.762657	6.4294	8.22793e-09	5.42968e-07	ENSG00000111321	4055	12	6375045	6391571	1	protein_coding	lymphotoxin beta receptor [Source:HGNC Symbol;Acc:HGNC:6718]
ATP6V0E1	-0.325961	9.96791	8.43963e-09	5.55663e-07	ENSG00000113732	8992	5	172983757	173035445	1	protein_coding	ATPase H+ transporting V0 subunit e1 [Source:HGNC Symbol;Acc:HGNC:863]
SLC9A3R2	-0.965165	4.78664	8.54921e-09	5.61593e-07	ENSG00000065054	9351	16	2025356	2039026	1	protein_coding	SLC9A3 regulator 2 [Source:HGNC Symbol;Acc:HGNC:11076]
TPBG	0.799004	6.11311	8.73376e-09	5.72409e-07	ENSG00000146242	7162	6	82363206	82370828	1	protein_coding	trophoblast glycoprotein [Source:HGNC Symbol;Acc:HGNC:12004]
TPBG	0.799004	6.11311	8.73376e-09	5.72409e-07	ENSG00000283085	7162	CHR_HG2072_PATCH	82373409	82381031	1	protein_coding	trophoblast glycoprotein [Source:HGNC Symbol;Acc:HGNC:12004]
PDGFRA	0.773891	6.51305	8.91674e-09	5.83074e-07	ENSG00000134853	5156	4	54229097	54298247	1	protein_coding	platelet derived growth factor receptor alpha [Source:HGNC Symbol;Acc:HGNC:8803]
UACA	0.622509	7.27121	8.99809e-09	5.87059e-07	ENSG00000137831	55075	15	70654554	70763593	-1	protein_coding	uveal autoantigen with coiled-coil domains and ankyrin repeats [Source:HGNC Symbol;Acc:HGNC:15947]
PAMR1	-0.96712	6.98923	9.01975e-09	5.87141e-07	ENSG00000149090	25891	11	35431823	35530300	-1	protein_coding	peptidase domain containing associated with muscle regeneration 1 [Source:HGNC Symbol;Acc:HGNC:24554]
BUB1	1.12978	6.12183	9.29151e-09	6.03466e-07	ENSG00000169679	699	2	110637698	110678114	-1	protein_coding	BUB1 mitotic checkpoint serine/threonine kinase [Source:HGNC Symbol;Acc:HGNC:1148]
NEU1	-0.76921	6.13861	9.50261e-09	6.15786e-07	ENSG00000234846	4758	CHR_HSCHR6_MHC_SSTO_CTG1	31850351	31855624	-1	protein_coding	neuraminidase 1 [Source:HGNC Symbol;Acc:HGNC:7758]
NEU1	-0.76921	6.13861	9.50261e-09	6.15786e-07	ENSG00000227315	4758	CHR_HSCHR6_MHC_COX_CTG1	31845195	31850443	-1	protein_coding	neuraminidase 1 [Source:HGNC Symbol;Acc:HGNC:7758]
NEU1	-0.76921	6.13861	9.50261e-09	6.15786e-07	ENSG00000223957	4758	CHR_HSCHR6_MHC_MANN_CTG1	31897282	31902529	-1	protein_coding	neuraminidase 1 [Source:HGNC Symbol;Acc:HGNC:7758]
NEU1	-0.76921	6.13861	9.50261e-09	6.15786e-07	ENSG00000184494	4758	CHR_HSCHR6_MHC_QBL_CTG1	31848038	31853285	-1	protein_coding	neuraminidase 1 [Source:HGNC Symbol;Acc:HGNC:7758]
NEU1	-0.76921	6.13861	9.50261e-09	6.15786e-07	ENSG00000228691	4758	CHR_HSCHR6_MHC_APD_CTG1	31924682	31929929	-1	protein_coding	neuraminidase 1 [Source:HGNC Symbol;Acc:HGNC:7758]
NEU1	-0.76921	6.13861	9.50261e-09	6.15786e-07	ENSG00000234343	4758	CHR_HSCHR6_MHC_DBB_CTG1	31839844	31845091	-1	protein_coding	neuraminidase 1 [Source:HGNC Symbol;Acc:HGNC:7758]
NEU1	-0.76921	6.13861	9.50261e-09	6.15786e-07	ENSG00000227129	4758	CHR_HSCHR6_MHC_MCF_CTG1	31934136	31939383	-1	protein_coding	neuraminidase 1 [Source:HGNC Symbol;Acc:HGNC:7758]
NEU1	-0.76921	6.13861	9.50261e-09	6.15786e-07	ENSG00000204386	4758	6	31857659	31862906	-1	protein_coding	neuraminidase 1 [Source:HGNC Symbol;Acc:HGNC:7758]
MGST1	-0.599219	8.56898	9.67384e-09	6.25473e-07	ENSG00000008394	4257	12	16347142	16609259	1	protein_coding	microsomal glutathione S-transferase 1 [Source:HGNC Symbol;Acc:HGNC:7061]
PLEKHM2	-0.953434	4.62338	9.7116e-09	6.26507e-07	ENSG00000116786	23207	1	15684332	15734769	1	protein_coding	pleckstrin homology and RUN domain containing M2 [Source:HGNC Symbol;Acc:HGNC:29131]
OLFML1	-0.812608	2.94521	9.74759e-09	6.27422e-07	ENSG00000183801	283298	11	7485388	7511377	1	protein_coding	olfactomedin like 1 [Source:HGNC Symbol;Acc:HGNC:24473]
CNN3	0.360387	8.90055	9.9191e-09	6.37037e-07	ENSG00000117519	1266	1	94896949	94927278	-1	protein_coding	calponin 3 [Source:HGNC Symbol;Acc:HGNC:2157]
CHN1	0.892656	5.28214	1.01592e-08	6.50989e-07	ENSG00000128656	1123	2	174799363	175005369	-1	protein_coding	chimerin 1 [Source:HGNC Symbol;Acc:HGNC:1943]
COL3A1	0.816293	8.17852	1.01816e-08	6.50989e-07	ENSG00000168542	1281	2	188974320	189012746	1	protein_coding	collagen type III alpha 1 chain [Source:HGNC Symbol;Acc:HGNC:2201]
ENG	-0.75018	7.05691	1.05796e-08	6.74937e-07	ENSG00000106991	2022	9	127815012	127854756	-1	protein_coding	endoglin [Source:HGNC Symbol;Acc:HGNC:3349]
AKR1A1	-0.495025	7.45845	1.06184e-08	6.75913e-07	ENSG00000117448	10327	1	45550543	45570049	1	protein_coding	aldo-keto reductase family 1 member A1 [Source:HGNC Symbol;Acc:HGNC:380]
STMN1	0.600704	10.8148	1.07543e-08	6.83055e-07	ENSG00000117632	3925	1	25884181	25906991	-1	protein_coding	stathmin 1 [Source:HGNC Symbol;Acc:HGNC:6510]
NME3	-0.829768	4.45596	1.0873e-08	6.89071e-07	ENSG00000103024	4832	16	1770286	1771730	-1	protein_coding	NME/NM23 nucleoside diphosphate kinase 3 [Source:HGNC Symbol;Acc:HGNC:7851]
DDIT3	-0.861117	3.96402	1.12185e-08	7.09404e-07	ENSG00000175197	1649	12	57516588	57520517	-1	protein_coding	DNA damage inducible transcript 3 [Source:HGNC Symbol;Acc:HGNC:2726]
MKI67	1.08502	6.39357	1.1246e-08	7.09584e-07	ENSG00000148773	4288	10	128096659	128126385	-1	protein_coding	marker of proliferation Ki-67 [Source:HGNC Symbol;Acc:HGNC:7107]
CEP55	1.01952	6.157	1.16784e-08	7.35255e-07	ENSG00000138180	55165	10	93496632	93529092	1	protein_coding	centrosomal protein 55 [Source:HGNC Symbol;Acc:HGNC:1161]
RGCC	1.07564	4.11304	1.17577e-08	7.38627e-07	ENSG00000102760	28984	13	41457559	41470882	1	protein_coding	regulator of cell cycle [Source:HGNC Symbol;Acc:HGNC:20369]
KIF20A	1.102	6.80687	1.20485e-08	7.55248e-07	ENSG00000112984	10112	5	138178719	138187715	1	protein_coding	kinesin family member 20A [Source:HGNC Symbol;Acc:HGNC:9787]
PBK	0.952456	6.61527	1.23378e-08	7.71705e-07	ENSG00000168078	55872	8	27809620	27838095	-1	protein_coding	PDZ binding kinase [Source:HGNC Symbol;Acc:HGNC:18282]
HMGB1P5	0.648878	2.69842	1.25408e-08	7.82696e-07	ENSG00000132967		3	22381819	22382929	1	transcribed_processed_pseudogene	high mobility group box 1 pseudogene 5 [Source:HGNC Symbol;Acc:HGNC:4997]
ATP13A3	-0.795727	4.90546	1.25807e-08	7.8349e-07	ENSG00000133657	79572	3	194402672	194498364	-1	protein_coding	ATPase 13A3 [Source:HGNC Symbol;Acc:HGNC:24113]
YARS	-0.721766	6.4498	1.30723e-08	8.12348e-07	ENSG00000134684	8565	1	32775237	32818153	-1	protein_coding	tyrosyl-tRNA synthetase [Source:HGNC Symbol;Acc:HGNC:12840]
RAB31	-0.533863	7.28056	1.34065e-08	8.30185e-07	ENSG00000168461	11031	18	9708165	9862551	1	protein_coding	RAB31, member RAS oncogene family [Source:HGNC Symbol;Acc:HGNC:9771]
PSAT1	-0.953105	6.38561	1.34171e-08	8.30185e-07	ENSG00000135069	29968	9	78297143	78330093	1	protein_coding	phosphoserine aminotransferase 1 [Source:HGNC Symbol;Acc:HGNC:19129]
FHOD3	0.778168	3.48269	1.42046e-08	8.77025e-07	ENSG00000134775	80206	18	36297714	36780055	1	protein_coding	formin homology 2 domain containing 3 [Source:HGNC Symbol;Acc:HGNC:26178]
KIFC1	1.09306	6.0065	1.43283e-08	8.82768e-07	ENSG00000204197	3833	CHR_HSCHR6_MHC_QBL_CTG1	33320351	33338717	1	protein_coding	kinesin family member C1 [Source:HGNC Symbol;Acc:HGNC:6389]
KIFC1	1.09306	6.0065	1.43283e-08	8.82768e-07	ENSG00000233450	3833	CHR_HSCHR6_MHC_SSTO_CTG1	33531696	33550087	1	protein_coding	kinesin family member C1 [Source:HGNC Symbol;Acc:HGNC:6389]
KIFC1	1.09306	6.0065	1.43283e-08	8.82768e-07	ENSG00000056678	3833	CHR_HSCHR6_MHC_MCF_CTG1	33561891	33562220	1	processed_transcript	kinesin family member C1 [Source:HGNC Symbol;Acc:HGNC:6389]
KIFC1	1.09306	6.0065	1.43283e-08	8.82768e-07	ENSG00000237649	3833	6	33391536	33409924	1	protein_coding	kinesin family member C1 [Source:HGNC Symbol;Acc:HGNC:6389]
LGALS1	0.279586	12.6266	1.44353e-08	8.87466e-07	ENSG00000100097	3956	22	37675608	37679806	1	protein_coding	galectin 1 [Source:HGNC Symbol;Acc:HGNC:6561]
MTCO1P12	0.835376	3.38051	1.47277e-08	9.03505e-07	ENSG00000237973		1	631074	632616	1	unprocessed_pseudogene	mitochondrially encoded cytochrome c oxidase I pseudogene 12 [Source:HGNC Symbol;Acc:HGNC:52014]
BNC2	0.765115	3.338	1.5217e-08	9.31538e-07	ENSG00000173068	54796	9	16409503	16870843	-1	protein_coding	basonuclin 2 [Source:HGNC Symbol;Acc:HGNC:30988]
SLC16A6	0.786993	2.97507	1.53796e-08	9.39492e-07	ENSG00000108932	9120	17	68267026	68291267	-1	protein_coding	solute carrier family 16 member 6 [Source:HGNC Symbol;Acc:HGNC:10927]
CAMK2D	-0.656889	6.12307	1.58858e-08	9.68361e-07	ENSG00000145349	817	4	113451032	113761927	-1	protein_coding	calcium/calmodulin dependent protein kinase II delta [Source:HGNC Symbol;Acc:HGNC:1462]
FNIP2	-0.818681	3.45905	1.61642e-08	9.83248e-07	ENSG00000052795	57600	4	158769138	158908049	1	protein_coding	folliculin interacting protein 2 [Source:HGNC Symbol;Acc:HGNC:29280]
MMP12	-0.752674	2.6621	1.63677e-08	9.93265e-07	ENSG00000262406	4321	11	102862736	102875034	-1	protein_coding	matrix metallopeptidase 12 [Source:HGNC Symbol;Acc:HGNC:7158]
DLGAP5	1.05025	5.85056	1.70568e-08	1.03101e-06	ENSG00000126787	9787	14	55148112	55191678	-1	protein_coding	DLG associated protein 5 [Source:HGNC Symbol;Acc:HGNC:16864]
PNMA2	-0.630213	2.35834	1.77391e-08	1.07e-06	ENSG00000240694	10687	8	26504686	26514092	-1	protein_coding	paraneoplastic Ma antigen 2 [Source:HGNC Symbol;Acc:HGNC:9159]
DOK1	-0.871048	4.72867	1.79153e-08	1.07836e-06	ENSG00000115325	1796	2	74549026	74557554	1	protein_coding	docking protein 1 [Source:HGNC Symbol;Acc:HGNC:2990]
DPF3	0.617576	2.56512	1.82151e-08	1.09412e-06	ENSG00000205683	8110	14	72619296	72894116	-1	protein_coding	double PHD fingers 3 [Source:HGNC Symbol;Acc:HGNC:17427]
METTL9	-0.446883	8.05957	2.011e-08	1.20543e-06	ENSG00000197006	51108	16	21597218	21657473	1	protein_coding	methyltransferase like 9 [Source:HGNC Symbol;Acc:HGNC:24586]
METTL9	-0.446883	8.05957	2.011e-08	1.20543e-06	ENSG00000284548	51108	CHR_HG926_PATCH	22623664	22683908	-1	protein_coding	methyltransferase like 9 [Source:HGNC Symbol;Acc:HGNC:24586]
SNX9	-0.685018	6.25082	2.08748e-08	1.24867e-06	ENSG00000130340	51429	6	157700387	157945077	1	protein_coding	sorting nexin 9 [Source:HGNC Symbol;Acc:HGNC:14973]
FBXW5	-0.78678	6.78158	2.1009e-08	1.25409e-06	ENSG00000159069	54461	9	136940435	136944696	-1	protein_coding	F-box and WD repeat domain containing 5 [Source:HGNC Symbol;Acc:HGNC:13613]
ENO2	-0.928025	4.58968	2.33519e-08	1.39105e-06	ENSG00000111674	2026	12	6913745	6923698	1	protein_coding	enolase 2 [Source:HGNC Symbol;Acc:HGNC:3353]
G6PC3	-0.635747	6.67913	2.36066e-08	1.40333e-06	ENSG00000141349	92579	17	44070735	44076344	1	protein_coding	glucose-6-phosphatase catalytic subunit 3 [Source:HGNC Symbol;Acc:HGNC:24861]
NOL11	0.705493	5.83453	2.37936e-08	1.41153e-06	ENSG00000130935	25926	17	67717833	67744531	1	protein_coding	nucleolar protein 11 [Source:HGNC Symbol;Acc:HGNC:24557]
LTBP1	-1.09052	6.20163	2.42174e-08	1.43371e-06	ENSG00000049323	4052	2	32946972	33399509	1	protein_coding	latent transforming growth factor beta binding protein 1 [Source:HGNC Symbol;Acc:HGNC:6714]
HMMR	0.966734	5.10789	2.50493e-08	1.47992e-06	ENSG00000072571	3161	5	163460203	163491945	1	protein_coding	hyaluronan mediated motility receptor [Source:HGNC Symbol;Acc:HGNC:5012]
SQOR	-0.821943	5.21348	2.57418e-08	1.51771e-06	ENSG00000137767	58472	15	45631148	45691294	1	protein_coding	sulfide quinone oxidoreductase [Source:HGNC Symbol;Acc:HGNC:20390]
FAM45A	-0.72439	4.5997	2.63363e-08	1.54959e-06	ENSG00000119979	404636	10	119104086	119137984	1	protein_coding	family with sequence similarity 45 member A [Source:HGNC Symbol;Acc:HGNC:31793]
PLD3	-0.821575	6.73457	2.69251e-08	1.581e-06	ENSG00000105223	23646	19	40348456	40380439	1	protein_coding	phospholipase D family member 3 [Source:HGNC Symbol;Acc:HGNC:17158]
CD59	-0.330757	10.4902	2.72672e-08	1.59783e-06	ENSG00000085063	966	11	33698261	33736445	-1	protein_coding	CD59 molecule (CD59 blood group) [Source:HGNC Symbol;Acc:HGNC:1689]
RIMS1	-0.731235	2.77469	2.7607e-08	1.61445e-06	ENSG00000079841	22999	6	71886703	72403143	1	protein_coding	regulating synaptic membrane exocytosis 1 [Source:HGNC Symbol;Acc:HGNC:17282]
RHOJ	-0.675791	2.59391	2.81491e-08	1.64281e-06	ENSG00000126785	57381	14	63204114	63293219	1	protein_coding	ras homolog family member J [Source:HGNC Symbol;Acc:HGNC:688]
PPP1R14A	-0.669417	2.69759	2.83308e-08	1.64733e-06	ENSG00000167641	94274	19	38251237	38256591	-1	protein_coding	protein phosphatase 1 regulatory inhibitor subunit 14A [Source:HGNC Symbol;Acc:HGNC:14871]
PDCD5	0.449317	7.21363	2.83411e-08	1.64733e-06	ENSG00000105185	9141	19	32581068	32587452	1	protein_coding	programmed cell death 5 [Source:HGNC Symbol;Acc:HGNC:8764]
PLA2G4A	-0.889879	3.18318	2.85827e-08	1.65803e-06	ENSG00000116711	5321	1	186828953	186988981	1	protein_coding	phospholipase A2 group IVA [Source:HGNC Symbol;Acc:HGNC:9035]
GLIPR1	0.670971	7.60848	2.9603e-08	1.71044e-06	ENSG00000139278	11010	12	75480680	75503853	1	protein_coding	GLI pathogenesis related 1 [Source:HGNC Symbol;Acc:HGNC:17001]
FANCD2	0.887237	4.17659	2.96052e-08	1.71044e-06	ENSG00000144554	2177	3	10026414	10101930	1	protein_coding	Fanconi anemia complementation group D2 [Source:HGNC Symbol;Acc:HGNC:3585]
RPS2	-0.337402	7.97687	3.00755e-08	1.73413e-06	ENSG00000140988	6187	16	1962052	1964860	-1	protein_coding	ribosomal protein S2 [Source:HGNC Symbol;Acc:HGNC:10404]
DDAH2	-0.611579	6.76655	3.14865e-08	1.81186e-06	ENSG00000213722	23564	6	31727038	31730617	-1	protein_coding	dimethylarginine dimethylaminohydrolase 2 [Source:HGNC Symbol;Acc:HGNC:2716]
DDAH2	-0.611579	6.76655	3.14865e-08	1.81186e-06	ENSG00000228128	23564	CHR_HSCHR6_MHC_SSTO_CTG1	31717799	31721378	-1	protein_coding	dimethylarginine dimethylaminohydrolase 2 [Source:HGNC Symbol;Acc:HGNC:2716]
DDAH2	-0.611579	6.76655	3.14865e-08	1.81186e-06	ENSG00000206395	23564	CHR_HSCHR6_MHC_QBL_CTG1	31717256	31720835	-1	protein_coding	dimethylarginine dimethylaminohydrolase 2 [Source:HGNC Symbol;Acc:HGNC:2716]
DDAH2	-0.611579	6.76655	3.14865e-08	1.81186e-06	ENSG00000227317	23564	CHR_HSCHR6_MHC_DBB_CTG1	31709206	31712785	-1	protein_coding	dimethylarginine dimethylaminohydrolase 2 [Source:HGNC Symbol;Acc:HGNC:2716]
DDAH2	-0.611579	6.76655	3.14865e-08	1.81186e-06	ENSG00000233076	23564	CHR_HSCHR6_MHC_MANN_CTG1	31766492	31770071	-1	protein_coding	dimethylarginine dimethylaminohydrolase 2 [Source:HGNC Symbol;Acc:HGNC:2716]
DDAH2	-0.611579	6.76655	3.14865e-08	1.81186e-06	ENSG00000226634	23564	CHR_HSCHR6_MHC_COX_CTG1	31714445	31718024	-1	protein_coding	dimethylarginine dimethylaminohydrolase 2 [Source:HGNC Symbol;Acc:HGNC:2716]
DDAH2	-0.611579	6.76655	3.14865e-08	1.81186e-06	ENSG00000225635	23564	CHR_HSCHR6_MHC_MCF_CTG1	31803320	31806899	-1	protein_coding	dimethylarginine dimethylaminohydrolase 2 [Source:HGNC Symbol;Acc:HGNC:2716]
RCN1	0.552433	6.2396	3.3061e-08	1.89584e-06	ENSG00000049449	5954	11	31812391	32105755	1	protein_coding	reticulocalbin 1 [Source:HGNC Symbol;Acc:HGNC:9934]
RCN1	0.552433	6.2396	3.3061e-08	1.89584e-06	ENSG00000049449	440034	11	31812391	32105755	1	protein_coding	reticulocalbin 1 [Source:HGNC Symbol;Acc:HGNC:9934]
MT-CO2	0.499287	10.5386	3.30777e-08	1.89584e-06	ENSG00000198712	4513	MT	7586	8269	1	protein_coding	mitochondrially encoded cytochrome c oxidase II [Source:HGNC Symbol;Acc:HGNC:7421]
TUBB2A	-0.682694	6.28137	3.32702e-08	1.90308e-06	ENSG00000137267	7280	6	3153669	3157526	-1	protein_coding	tubulin beta 2A class IIa [Source:HGNC Symbol;Acc:HGNC:12412]
TUBA1B	0.488835	8.56066	3.34526e-08	1.90972e-06	ENSG00000123416	10376	12	49127782	49131397	-1	protein_coding	tubulin alpha 1b [Source:HGNC Symbol;Acc:HGNC:18809]
NAPA	-0.571877	6.79804	3.82826e-08	2.18113e-06	ENSG00000105402	8775	19	47487637	47515240	-1	protein_coding	NSF attachment protein alpha [Source:HGNC Symbol;Acc:HGNC:7641]
ORAI2	-0.800185	4.43161	3.96156e-08	2.25261e-06	ENSG00000160991	80228	7	102433106	102456821	1	protein_coding	ORAI calcium release-activated calcium modulator 2 [Source:HGNC Symbol;Acc:HGNC:21667]
DDX5	0.306976	9.74936	4.19103e-08	2.37839e-06	ENSG00000108654	1655	17	64499616	64508199	-1	protein_coding	DEAD-box helicase 5 [Source:HGNC Symbol;Acc:HGNC:2746]
ZFP36	-0.903615	4.7761	4.22542e-08	2.39319e-06	ENSG00000128016	7538	19	39406813	39409412	1	protein_coding	ZFP36 ring finger protein [Source:HGNC Symbol;Acc:HGNC:12862]
SRA1	-0.516208	6.96726	4.25204e-08	2.40353e-06	ENSG00000213523	10011	5	140537340	140558252	-1	protein_coding	steroid receptor RNA activator 1 [Source:HGNC Symbol;Acc:HGNC:11281]
CYB5R1	-0.705905	6.42078	4.32717e-08	2.4412e-06	ENSG00000159348	51706	1	202961869	202967280	-1	protein_coding	cytochrome b5 reductase 1 [Source:HGNC Symbol;Acc:HGNC:13397]
KIF2C	1.03092	5.47962	4.44006e-08	2.49999e-06	ENSG00000142945	11004	1	44739818	44767767	1	protein_coding	kinesin family member 2C [Source:HGNC Symbol;Acc:HGNC:6393]
QPRT	-0.844178	3.92149	4.63172e-08	2.60281e-06	ENSG00000103485	23475	16	29679008	29698699	1	protein_coding	quinolinate phosphoribosyltransferase [Source:HGNC Symbol;Acc:HGNC:9755]
QPRT	-0.844178	3.92149	4.63172e-08	2.60281e-06	ENSG00000103485	105369247	16	29679008	29698699	1	protein_coding	quinolinate phosphoribosyltransferase [Source:HGNC Symbol;Acc:HGNC:9755]
CDCA8	1.06533	5.64806	4.69403e-08	2.63268e-06	ENSG00000134690	55143	1	37692418	37709719	1	protein_coding	cell division cycle associated 8 [Source:HGNC Symbol;Acc:HGNC:14629]
HPRT1	0.732439	5.60245	4.83544e-08	2.70672e-06	ENSG00000165704	3251	X	134460153	134520513	1	protein_coding	hypoxanthine phosphoribosyltransferase 1 [Source:HGNC Symbol;Acc:HGNC:5157]
NR1H2	-0.815227	6.04084	4.94873e-08	2.76476e-06	ENSG00000131408	7376	19	50329653	50382982	1	protein_coding	nuclear receptor subfamily 1 group H member 2 [Source:HGNC Symbol;Acc:HGNC:7965]
SHISA5	-0.529264	8.04825	5.06722e-08	2.82546e-06	ENSG00000164054	51246	3	48467798	48504826	-1	protein_coding	shisa family member 5 [Source:HGNC Symbol;Acc:HGNC:30376]
MARCH2	-0.817321	3.64263	5.1236e-08	2.85138e-06	ENSG00000099785	51257	19	8413270	8439017	1	protein_coding	membrane associated ring-CH-type finger 2 [Source:HGNC Symbol;Acc:HGNC:28038]
SRSF3	0.376947	8.50814	5.27293e-08	2.92362e-06	ENSG00000112081	6428	6	36594353	36605600	1	protein_coding	serine and arginine rich splicing factor 3 [Source:HGNC Symbol;Acc:HGNC:10785]
ADM	0.587284	8.88808	5.27373e-08	2.92362e-06	ENSG00000148926	133	11	10304680	10307397	1	protein_coding	adrenomedullin [Source:HGNC Symbol;Acc:HGNC:259]
PHF19	0.850963	5.90251	5.31216e-08	2.93926e-06	ENSG00000119403	26147	9	120855652	120894896	-1	protein_coding	PHD finger protein 19 [Source:HGNC Symbol;Acc:HGNC:24566]
RPS27L	-0.361917	9.11067	5.38934e-08	2.97624e-06	ENSG00000185088	6232	15	63125872	63158021	-1	protein_coding	ribosomal protein S27 like [Source:HGNC Symbol;Acc:HGNC:18476]
RPS27L	-0.361917	9.11067	5.38934e-08	2.97624e-06	ENSG00000185088	51065	15	63125872	63158021	-1	protein_coding	ribosomal protein S27 like [Source:HGNC Symbol;Acc:HGNC:18476]
KLF3	-0.812894	4.12309	5.43443e-08	2.99539e-06	ENSG00000109787	51274	4	38664196	38701042	1	protein_coding	Kruppel like factor 3 [Source:HGNC Symbol;Acc:HGNC:16516]
THY1	0.370852	9.1827	5.50693e-08	3.02955e-06	ENSG00000154096	7070	11	119417378	119424985	-1	protein_coding	Thy-1 cell surface antigen [Source:HGNC Symbol;Acc:HGNC:11801]
GRINA	-0.761048	5.36385	5.66581e-08	3.10919e-06	ENSG00000178719	2907	8	143990058	143993415	1	protein_coding	glutamate ionotropic receptor NMDA type subunit associated protein 1 [Source:HGNC Symbol;Acc:HGNC:4589]
CPQ	0.77665	5.6687	5.6733e-08	3.10919e-06	ENSG00000104324	10404	8	96645227	97149654	1	protein_coding	carboxypeptidase Q [Source:HGNC Symbol;Acc:HGNC:16910]
TFAP2C	0.772087	3.67078	5.73167e-08	3.13424e-06	ENSG00000087510	7022	20	56629302	56639283	1	protein_coding	transcription factor AP-2 gamma [Source:HGNC Symbol;Acc:HGNC:11744]
PSMD12	0.483582	6.95403	5.7408e-08	3.13424e-06	ENSG00000197170	5718	17	67337916	67366627	-1	protein_coding	proteasome 26S subunit, non-ATPase 12 [Source:HGNC Symbol;Acc:HGNC:9557]
SDC4	0.626137	6.43446	5.80782e-08	3.16482e-06	ENSG00000124145	6385	20	45325288	45348424	-1	protein_coding	syndecan 4 [Source:HGNC Symbol;Acc:HGNC:10661]
FERMT2	-0.704407	5.67688	5.86322e-08	3.18897e-06	ENSG00000073712	10979	14	52857268	52952435	-1	protein_coding	fermitin family member 2 [Source:HGNC Symbol;Acc:HGNC:15767]
LGR5	-0.614864	2.40074	5.98767e-08	3.24509e-06	ENSG00000139292	8549	12	71439770	71586310	1	protein_coding	leucine rich repeat containing G protein-coupled receptor 5 [Source:HGNC Symbol;Acc:HGNC:4504]
SMC1A	0.808645	5.67386	5.98896e-08	3.24509e-06	ENSG00000072501	8243	X	53374149	53422728	-1	protein_coding	structural maintenance of chromosomes 1A [Source:HGNC Symbol;Acc:HGNC:11111]
CKS2	0.739934	7.26222	6.00173e-08	3.2459e-06	ENSG00000123975	1164	9	89311198	89316703	1	protein_coding	CDC28 protein kinase regulatory subunit 2 [Source:HGNC Symbol;Acc:HGNC:2000]
FCMR	0.666066	2.8812	6.11354e-08	3.30016e-06	ENSG00000162894	9214	1	206904386	206923247	-1	protein_coding	Fc fragment of IgM receptor [Source:HGNC Symbol;Acc:HGNC:14315]
TRAM2	-0.65279	6.44226	6.18869e-08	3.33448e-06	ENSG00000065308	9697	6	52497402	52576915	-1	protein_coding	translocation associated membrane protein 2 [Source:HGNC Symbol;Acc:HGNC:16855]
EIF1AY	-0.854109	4.57031	6.20335e-08	3.33612e-06	ENSG00000198692	9086	Y	20575725	20593154	1	protein_coding	eukaryotic translation initiation factor 1A, Y-linked [Source:HGNC Symbol;Acc:HGNC:3252]
TMED3	-0.402615	8.19499	6.52612e-08	3.50316e-06	ENSG00000166557	23423	15	79311062	79427432	1	protein_coding	transmembrane p24 trafficking protein 3 [Source:HGNC Symbol;Acc:HGNC:28889]
PRCP	0.643368	6.68295	6.68691e-08	3.58279e-06	ENSG00000137509	5547	11	82823502	82970584	-1	protein_coding	prolylcarboxypeptidase [Source:HGNC Symbol;Acc:HGNC:9344]
OAZ1	-0.231769	10.3559	6.73595e-08	3.60236e-06	ENSG00000104904	4946	19	2269509	2273490	1	protein_coding	ornithine decarboxylase antizyme 1 [Source:HGNC Symbol;Acc:HGNC:8095]
RPA2	0.607171	7.00151	6.77979e-08	3.61908e-06	ENSG00000117748	6118	1	27891524	27914746	-1	protein_coding	replication protein A2 [Source:HGNC Symbol;Acc:HGNC:10290]
PEBP1	-0.32557	9.81709	6.86765e-08	3.65919e-06	ENSG00000089220	5037	12	118135858	118145584	1	protein_coding	phosphatidylethanolamine binding protein 1 [Source:HGNC Symbol;Acc:HGNC:8630]
SNX2	-0.487448	7.12034	6.97353e-08	3.70873e-06	ENSG00000205302	6643	5	122774996	122830108	1	protein_coding	sorting nexin 2 [Source:HGNC Symbol;Acc:HGNC:11173]
DPYSL2	-0.594927	6.72477	7.15431e-08	3.79786e-06	ENSG00000092964	1808	8	26514022	26658178	1	protein_coding	dihydropyrimidinase like 2 [Source:HGNC Symbol;Acc:HGNC:3014]
NKX2-6	-0.621014	2.40722	7.25228e-08	3.84278e-06	ENSG00000180053	137814	8	23702451	23706598	-1	protein_coding	NK2 homeobox 6 [Source:HGNC Symbol;Acc:HGNC:32940]
ZMAT3	-0.748763	5.59788	7.27111e-08	3.84567e-06	ENSG00000172667	64393	3	179017223	179072279	-1	protein_coding	zinc finger matrin-type 3 [Source:HGNC Symbol;Acc:HGNC:29983]
JAG1	-0.70293	2.7793	7.39914e-08	3.9062e-06	ENSG00000101384	182	20	10637684	10674107	-1	protein_coding	jagged 1 [Source:HGNC Symbol;Acc:HGNC:6188]
CDCA2	0.978204	5.54377	7.47009e-08	3.93556e-06	ENSG00000184661	157313	8	25458997	25507920	1	protein_coding	cell division cycle associated 2 [Source:HGNC Symbol;Acc:HGNC:14623]
AVPI1	-0.804073	5.8267	7.48211e-08	3.93556e-06	ENSG00000119986	60370	10	97677424	97687323	-1	protein_coding	arginine vasopressin induced 1 [Source:HGNC Symbol;Acc:HGNC:30898]
LSAMP	0.623504	2.65094	7.66749e-08	4.02571e-06	ENSG00000185565	4045	3	115802363	117139389	-1	protein_coding	limbic system-associated membrane protein [Source:HGNC Symbol;Acc:HGNC:6705]
CCSER2	-0.716115	5.31299	8.28151e-08	4.34018e-06	ENSG00000107771	54462	10	84328586	84518521	1	protein_coding	coiled-coil serine rich protein 2 [Source:HGNC Symbol;Acc:HGNC:29197]
CDK5RAP2	0.802403	4.89703	8.33711e-08	4.36137e-06	ENSG00000136861	55755	9	120388869	120580170	-1	protein_coding	CDK5 regulatory subunit associated protein 2 [Source:HGNC Symbol;Acc:HGNC:18672]
CD151	-0.436693	9.71215	8.90319e-08	4.64905e-06	ENSG00000177697	977	11	832843	839831	1	protein_coding	CD151 molecule (Raph blood group) [Source:HGNC Symbol;Acc:HGNC:1630]
TMEM8A	-0.823358	4.17478	9.04562e-08	4.70855e-06	ENSG00000129925	58986	16	370773	387113	-1	protein_coding	transmembrane protein 8A [Source:HGNC Symbol;Acc:HGNC:17205]
C5orf30	0.824491	5.7715	9.04987e-08	4.70855e-06	ENSG00000181751	90355	5	103258702	103278660	1	protein_coding	chromosome 5 open reading frame 30 [Source:HGNC Symbol;Acc:HGNC:25052]
DGKI	-0.732325	2.82848	9.06907e-08	4.71002e-06	ENSG00000157680	9162	7	137381037	137847092	-1	protein_coding	diacylglycerol kinase iota [Source:HGNC Symbol;Acc:HGNC:2855]
RHOC	-0.33939	8.87329	9.13202e-08	4.73417e-06	ENSG00000155366	389	1	112701106	112707434	-1	protein_coding	ras homolog family member C [Source:HGNC Symbol;Acc:HGNC:669]
PARPBP	0.80771	4.21848	9.26102e-08	4.79241e-06	ENSG00000185480	55010	12	102120185	102197520	1	protein_coding	PARP1 binding protein [Source:HGNC Symbol;Acc:HGNC:26074]
SLC3A2	-0.552662	7.7227	9.29194e-08	4.79978e-06	ENSG00000168003	6520	11	62856102	62888875	1	protein_coding	solute carrier family 3 member 2 [Source:HGNC Symbol;Acc:HGNC:11026]
ATP6V1E1	-0.354332	8.0829	9.43292e-08	4.86387e-06	ENSG00000131100	529	22	17592136	17628818	-1	protein_coding	ATPase H+ transporting V1 subunit E1 [Source:HGNC Symbol;Acc:HGNC:857]
CA12	-0.851128	3.61076	1.03199e-07	5.31171e-06	ENSG00000074410	771	15	63321378	63382161	-1	protein_coding	carbonic anhydrase 12 [Source:HGNC Symbol;Acc:HGNC:1371]
ARL6IP6	0.713025	5.56835	1.05606e-07	5.42588e-06	ENSG00000177917	151188	2	152717893	152761253	1	protein_coding	ADP ribosylation factor like GTPase 6 interacting protein 6 [Source:HGNC Symbol;Acc:HGNC:24048]
MTHFD2	-0.796182	5.27628	1.06327e-07	5.45006e-06	ENSG00000065911	10797	2	74198562	74217565	1	protein_coding	methylenetetrahydrofolate dehydrogenase (NADP+ dependent) 2, methenyltetrahydrofolate cyclohydrolase [Source:HGNC Symbol;Acc:HGNC:7434]
HLA-H	-0.708418	4.94539	1.06455e-07	5.45006e-06	ENSG00000231904		CHR_HSCHR6_MHC_APD_CTG1	29881898	29884620	1	unprocessed_pseudogene	major histocompatibility complex, class I, H (pseudogene) [Source:HGNC Symbol;Acc:HGNC:4965]
HLA-H	-0.708418	4.94539	1.06455e-07	5.45006e-06	ENSG00000223463		CHR_HSCHR6_MHC_MANN_CTG1	29878611	29881327	1	unprocessed_pseudogene	major histocompatibility complex, class I, H (pseudogene) [Source:HGNC Symbol;Acc:HGNC:4965]
HLA-H	-0.708418	4.94539	1.06455e-07	5.45006e-06	ENSG00000237218		CHR_HSCHR6_MHC_SSTO_CTG1	29879053	29881769	1	unprocessed_pseudogene	major histocompatibility complex, class I, H (pseudogene) [Source:HGNC Symbol;Acc:HGNC:4965]
HLA-H	-0.708418	4.94539	1.06455e-07	5.45006e-06	ENSG00000227669		CHR_HSCHR6_MHC_DBB_CTG1	29879367	29882089	1	unprocessed_pseudogene	major histocompatibility complex, class I, H (pseudogene) [Source:HGNC Symbol;Acc:HGNC:4965]
HLA-H	-0.708418	4.94539	1.06455e-07	5.45006e-06	ENSG00000247700		CHR_HSCHR6_MHC_MCF_CTG1	29879004	29881726	1	unprocessed_pseudogene	major histocompatibility complex, class I, H (pseudogene) [Source:HGNC Symbol;Acc:HGNC:4965]
HLA-H	-0.708418	4.94539	1.06455e-07	5.45006e-06	ENSG00000227296		CHR_HSCHR6_MHC_QBL_CTG1	29879033	29881754	1	unprocessed_pseudogene	major histocompatibility complex, class I, H (pseudogene) [Source:HGNC Symbol;Acc:HGNC:4965]
HLA-H	-0.708418	4.94539	1.06455e-07	5.45006e-06	ENSG00000226893		CHR_HSCHR6_MHC_COX_CTG1	29879284	29882006	1	unprocessed_pseudogene	major histocompatibility complex, class I, H (pseudogene) [Source:HGNC Symbol;Acc:HGNC:4965]
HLA-H	-0.708418	4.94539	1.06455e-07	5.45006e-06	ENSG00000206341		6	29887752	29890482	1	unprocessed_pseudogene	major histocompatibility complex, class I, H (pseudogene) [Source:HGNC Symbol;Acc:HGNC:4965]
THAP9-AS1	-0.717774	3.21936	1.08102e-07	5.52453e-06	ENSG00000251022		4	82893009	82900960	-1	antisense_RNA	THAP9 antisense RNA 1 [Source:HGNC Symbol;Acc:HGNC:44172]
MPG	-0.608021	5.99774	1.1128e-07	5.67685e-06	ENSG00000103152	4350	16	77007	85853	1	protein_coding	N-methylpurine DNA glycosylase [Source:HGNC Symbol;Acc:HGNC:7211]
TK1	0.749718	8.05336	1.12323e-07	5.71992e-06	ENSG00000167900	7083	17	78174075	78187233	-1	protein_coding	thymidine kinase 1 [Source:HGNC Symbol;Acc:HGNC:11830]
SLC38A6	-0.74524	4.68593	1.12529e-07	5.72028e-06	ENSG00000139974	145389	14	60981114	61083733	1	protein_coding	solute carrier family 38 member 6 [Source:HGNC Symbol;Acc:HGNC:19863]
EHD2	-0.628422	7.11587	1.13616e-07	5.76536e-06	ENSG00000024422	30846	19	47713343	47743134	1	protein_coding	EH domain containing 2 [Source:HGNC Symbol;Acc:HGNC:3243]
MEF2A	-0.751227	4.43879	1.13901e-07	5.76964e-06	ENSG00000068305	4205	15	99565417	99716466	1	protein_coding	myocyte enhancer factor 2A [Source:HGNC Symbol;Acc:HGNC:6993]
CCDC80	-0.385025	10.0165	1.14148e-07	5.77201e-06	ENSG00000091986	151887	3	112596794	112649530	-1	protein_coding	coiled-coil domain containing 80 [Source:HGNC Symbol;Acc:HGNC:30649]
SNRPD1	0.437174	7.34748	1.1441e-07	5.77512e-06	ENSG00000167088	6632	18	21612267	21633524	1	protein_coding	small nuclear ribonucleoprotein D1 polypeptide [Source:HGNC Symbol;Acc:HGNC:11158]
TRIM2	-0.796716	4.34307	1.19491e-07	6.02103e-06	ENSG00000109654	23321	4	153152342	153339320	1	protein_coding	tripartite motif containing 2 [Source:HGNC Symbol;Acc:HGNC:15974]
ENPP1	0.867005	4.73836	1.20079e-07	6.04007e-06	ENSG00000197594	5167	6	131808016	131895155	1	protein_coding	ectonucleotide pyrophosphatase/phosphodiesterase 1 [Source:HGNC Symbol;Acc:HGNC:3356]
LYPD6B	0.699263	2.74935	1.23116e-07	6.18201e-06	ENSG00000150556	130576	2	149038107	149215262	1	protein_coding	LY6/PLAUR domain containing 6B [Source:HGNC Symbol;Acc:HGNC:27018]
CNTN3	0.652384	2.87549	1.26794e-07	6.35563e-06	ENSG00000113805	5067	3	74262568	74521140	-1	protein_coding	contactin 3 [Source:HGNC Symbol;Acc:HGNC:2173]
LY6K	0.934156	4.0413	1.27811e-07	6.39544e-06	ENSG00000160886	54742	8	142700111	142705127	1	protein_coding	lymphocyte antigen 6 family member K [Source:HGNC Symbol;Acc:HGNC:24225]
ANKRD35	-0.788038	3.39859	1.30663e-07	6.52679e-06	ENSG00000198483	148741	1	145866560	145885866	-1	protein_coding	ankyrin repeat domain 35 [Source:HGNC Symbol;Acc:HGNC:26323]
E2F7	-0.869723	3.84648	1.31098e-07	6.53719e-06	ENSG00000165891	144455	12	77021247	77065580	-1	protein_coding	E2F transcription factor 7 [Source:HGNC Symbol;Acc:HGNC:23820]
XRCC5	0.295752	8.98913	1.3492e-07	6.71611e-06	ENSG00000079246	7520	2	216107464	216206303	1	protein_coding	X-ray repair cross complementing 5 [Source:HGNC Symbol;Acc:HGNC:12833]
LRRC8D	-0.785265	4.1764	1.38555e-07	6.88517e-06	ENSG00000171492	55144	1	89821014	89936611	1	protein_coding	leucine rich repeat containing 8 family member D [Source:HGNC Symbol;Acc:HGNC:16992]
SMIM29	-0.529015	6.89336	1.39031e-07	6.8969e-06	ENSG00000186577	221491	6	34246380	34249470	-1	protein_coding	small integral membrane protein 29 [Source:HGNC Symbol;Acc:HGNC:1340]
LINC01615	0.830207	3.746	1.50054e-07	7.43092e-06	ENSG00000223485	101929484	6	169158092	169162924	-1	lincRNA	long intergenic non-protein coding RNA 1615 [Source:HGNC Symbol;Acc:HGNC:51898]
FIS1	-0.345055	8.13946	1.54573e-07	7.64152e-06	ENSG00000214253	51024	7	101239458	101252316	-1	protein_coding	fission, mitochondrial 1 [Source:HGNC Symbol;Acc:HGNC:21689]
HHIP-AS1	-0.577786	2.3737	1.58773e-07	7.83573e-06	ENSG00000248890	646576	4	144642922	144661357	-1	antisense_RNA	HHIP antisense RNA 1 [Source:HGNC Symbol;Acc:HGNC:44182]
TM9SF4	0.831348	4.87332	1.61727e-07	7.9678e-06	ENSG00000101337	9777	20	32109506	32167258	1	protein_coding	transmembrane 9 superfamily member 4 [Source:HGNC Symbol;Acc:HGNC:30797]
TPP1	-0.663105	6.27895	1.66543e-07	8.19107e-06	ENSG00000166340	1200	11	6612763	6619461	-1	protein_coding	tripeptidyl peptidase 1 [Source:HGNC Symbol;Acc:HGNC:2073]
EZR	0.682871	7.2428	1.66907e-07	8.19499e-06	ENSG00000092820	7430	6	158765741	158819412	-1	protein_coding	ezrin [Source:HGNC Symbol;Acc:HGNC:12691]
SPC25	0.866969	4.73502	1.68406e-07	8.25448e-06	ENSG00000152253	57405	2	168834132	168913371	-1	protein_coding	SPC25, NDC80 kinetochore complex component [Source:HGNC Symbol;Acc:HGNC:24031]
SPC25	0.866969	4.73502	1.68406e-07	8.25448e-06	ENSG00000277909	57405	CHR_HSCHR2_1_CTG7_2	168834132	168930360	-1	protein_coding	SPC25, NDC80 kinetochore complex component [Source:HGNC Symbol;Acc:HGNC:24031]
IFIT1	-0.896173	4.66272	1.70838e-07	8.35946e-06	ENSG00000185745	3434	10	89392546	89406486	1	protein_coding	interferon induced protein with tetratricopeptide repeats 1 [Source:HGNC Symbol;Acc:HGNC:5407]
CDH18	-0.62749	2.40191	1.72224e-07	8.41298e-06	ENSG00000145526	1016	5	19472951	20575873	-1	protein_coding	cadherin 18 [Source:HGNC Symbol;Acc:HGNC:1757]
SNCA	0.706133	2.7873	1.73176e-07	8.44511e-06	ENSG00000145335	6622	4	89724099	89838315	-1	protein_coding	synuclein alpha [Source:HGNC Symbol;Acc:HGNC:11138]
CCT8	0.341617	8.15062	1.74138e-07	8.47765e-06	ENSG00000156261	10694	21	29055805	29073797	-1	protein_coding	chaperonin containing TCP1 subunit 8 [Source:HGNC Symbol;Acc:HGNC:1623]
SPG21	-0.498482	6.75128	1.74787e-07	8.49487e-06	ENSG00000090487	51324	15	64963021	64990310	-1	protein_coding	SPG21, maspardin [Source:HGNC Symbol;Acc:HGNC:20373]
TPRA1	-0.730234	5.69339	1.80104e-07	8.73852e-06	ENSG00000163870	131601	3	127573069	127598251	-1	protein_coding	transmembrane protein adipocyte associated 1 [Source:HGNC Symbol;Acc:HGNC:30413]
AURKB	0.932075	6.17281	1.83371e-07	8.88207e-06	ENSG00000178999	9212	17	8204733	8210600	-1	protein_coding	aurora kinase B [Source:HGNC Symbol;Acc:HGNC:11390]
PTGS1	-0.968448	3.97024	1.83859e-07	8.89076e-06	ENSG00000095303	5742	9	122370530	122395703	1	protein_coding	prostaglandin-endoperoxide synthase 1 [Source:HGNC Symbol;Acc:HGNC:9604]
LAMTOR4	-0.366154	7.75492	1.87283e-07	9.04112e-06	ENSG00000188186	389541	7	100148907	100155944	1	protein_coding	late endosomal/lysosomal adaptor, MAPK and MTOR activator 4 [Source:HGNC Symbol;Acc:HGNC:33772]
KIF1BP	0.589278	6.77603	1.88179e-07	9.06916e-06	ENSG00000198954	26128	10	68988721	69043544	1	protein_coding	KIF1 binding protein [Source:HGNC Symbol;Acc:HGNC:23419]
MYO1E	-0.844913	3.8716	1.94867e-07	9.37579e-06	ENSG00000157483	4643	15	59132434	59372900	-1	protein_coding	myosin IE [Source:HGNC Symbol;Acc:HGNC:7599]
RFC5	0.763155	4.47596	2.01807e-07	9.69347e-06	ENSG00000111445	5985	12	118013588	118033130	1	protein_coding	replication factor C subunit 5 [Source:HGNC Symbol;Acc:HGNC:9973]
HSF1	-0.794219	4.30794	2.02854e-07	9.7275e-06	ENSG00000185122	3297	8	144291591	144314722	1	protein_coding	heat shock transcription factor 1 [Source:HGNC Symbol;Acc:HGNC:5224]
GINS2	0.857521	5.18709	2.04556e-07	9.79281e-06	ENSG00000131153	51659	16	85676198	85690073	-1	protein_coding	GINS complex subunit 2 [Source:HGNC Symbol;Acc:HGNC:24575]
SLC25A39	-0.540947	7.49186	2.05986e-07	9.8449e-06	ENSG00000013306	51629	17	44319625	44324870	-1	protein_coding	solute carrier family 25 member 39 [Source:HGNC Symbol;Acc:HGNC:24279]
ACKR3	-0.856885	3.1505	2.10549e-07	1.00413e-05	ENSG00000144476	57007	2	236567787	236582358	1	protein_coding	atypical chemokine receptor 3 [Source:HGNC Symbol;Acc:HGNC:23692]
CAPG	-0.507666	9.22681	2.10792e-07	1.00413e-05	ENSG00000042493	822	2	85394748	85418432	-1	protein_coding	capping actin protein, gelsolin like [Source:HGNC Symbol;Acc:HGNC:1474]
TRIP10	-0.80329	4.35707	2.11511e-07	1.00588e-05	ENSG00000125733	9322	19	6737925	6751526	1	protein_coding	thyroid hormone receptor interactor 10 [Source:HGNC Symbol;Acc:HGNC:12304]
CST6	-0.782885	3.76555	2.13046e-07	1.01151e-05	ENSG00000175315	1474	11	66011841	66013505	1	protein_coding	cystatin E/M [Source:HGNC Symbol;Acc:HGNC:2478]
MAD2L1	0.842404	6.22587	2.26805e-07	1.07506e-05	ENSG00000164109	4085	4	120055608	120067074	-1	protein_coding	mitotic arrest deficient 2 like 1 [Source:HGNC Symbol;Acc:HGNC:6763]
HIST1H4C	0.61876	8.74733	2.28889e-07	1.08315e-05	ENSG00000197061	8364	6	26103876	26104310	1	protein_coding	histone cluster 1 H4 family member c [Source:HGNC Symbol;Acc:HGNC:4787]
TSPAN4	-0.487709	8.14544	2.29313e-07	1.08338e-05	ENSG00000214063	7106	11	842808	867116	1	protein_coding	tetraspanin 4 [Source:HGNC Symbol;Acc:HGNC:11859]
DNMT1	0.701042	6.37666	2.34187e-07	1.1046e-05	ENSG00000130816	1786	19	10133345	10231286	-1	protein_coding	DNA methyltransferase 1 [Source:HGNC Symbol;Acc:HGNC:2976]
AL450405.1	0.599886	2.6038	2.43836e-07	1.14822e-05	ENSG00000230202		6	117998975	117999448	1	processed_pseudogene
HMGB2	0.707723	7.66712	2.44639e-07	1.15012e-05	ENSG00000164104	3148	4	173331695	173335125	-1	protein_coding	high mobility group box 2 [Source:HGNC Symbol;Acc:HGNC:5000]
COX7A1	-0.573902	6.95077	2.48938e-07	1.16842e-05	ENSG00000161281	1346	19	36150922	36152869	-1	protein_coding	cytochrome c oxidase subunit 7A1 [Source:HGNC Symbol;Acc:HGNC:2287]
ZNF330	-0.698922	5.50972	2.50544e-07	1.17405e-05	ENSG00000109445	27309	4	141220887	141234697	1	protein_coding	zinc finger protein 330 [Source:HGNC Symbol;Acc:HGNC:15462]
DEPTOR	-0.692039	2.6945	2.55451e-07	1.19509e-05	ENSG00000155792	64798	8	119873717	120050913	1	protein_coding	DEP domain containing MTOR interacting protein [Source:HGNC Symbol;Acc:HGNC:22953]
SLC48A1	-0.792949	4.05579	2.61466e-07	1.22125e-05	ENSG00000211584	55652	12	47753916	47782753	1	protein_coding	solute carrier family 48 member 1 [Source:HGNC Symbol;Acc:HGNC:26035]
THBD	-0.690149	2.76793	2.6221e-07	1.22274e-05	ENSG00000178726	7056	20	23045633	23049741	-1	protein_coding	thrombomodulin [Source:HGNC Symbol;Acc:HGNC:11784]
GGH	0.563921	7.044	2.66616e-07	1.24128e-05	ENSG00000137563	8836	8	63015079	63039171	-1	protein_coding	gamma-glutamyl hydrolase [Source:HGNC Symbol;Acc:HGNC:4248]
SNHG17	-0.805614	4.37241	2.69655e-07	1.25339e-05	ENSG00000196756		20	38420588	38435353	-1	processed_transcript	small nucleolar RNA host gene 17 [Source:HGNC Symbol;Acc:HGNC:48600]
BZW2	0.57827	6.49928	2.75851e-07	1.2785e-05	ENSG00000136261	28969	7	16646131	16706523	1	protein_coding	basic leucine zipper and W2 domains 2 [Source:HGNC Symbol;Acc:HGNC:18808]
SEPT11	0.316623	8.77541	2.75944e-07	1.2785e-05	ENSG00000138758	55752	4	76949703	77040384	1	protein_coding	septin 11 [Source:HGNC Symbol;Acc:HGNC:25589]
PPT1	0.622819	6.11494	2.78846e-07	1.28987e-05	ENSG00000131238	5538	1	40071461	40097727	-1	protein_coding	palmitoyl-protein thioesterase 1 [Source:HGNC Symbol;Acc:HGNC:9325]
LINC00327	0.687527	3.18428	2.79788e-07	1.29214e-05	ENSG00000232977	100506697	13	23466571	23487464	1	lincRNA	long intergenic non-protein coding RNA 327 [Source:HGNC Symbol;Acc:HGNC:42009]
POLE4	0.464759	6.67859	2.87632e-07	1.32624e-05	ENSG00000115350	56655	2	74958492	74970128	1	protein_coding	DNA polymerase epsilon 4, accessory subunit [Source:HGNC Symbol;Acc:HGNC:18755]
PTER	0.673468	3.31488	2.9202e-07	1.34432e-05	ENSG00000165983	9317	10	16436943	16513745	1	protein_coding	phosphotriesterase related [Source:HGNC Symbol;Acc:HGNC:9590]
TPT1	-0.317748	8.55339	2.93749e-07	1.35012e-05	ENSG00000133112	7178	13	45333471	45341370	-1	protein_coding	tumor protein, translationally-controlled 1 [Source:HGNC Symbol;Acc:HGNC:12022]
EIF3F	-0.445856	7.31116	2.98577e-07	1.37012e-05	ENSG00000175390	8665	11	7970251	8001862	1	protein_coding	eukaryotic translation initiation factor 3 subunit F [Source:HGNC Symbol;Acc:HGNC:3275]
EIF3F	-0.445856	7.31116	2.98577e-07	1.37012e-05	ENSG00000280606	8665	CHR_HSCHR11_1_CTG1_2	7980377	8011988	1	protein_coding	eukaryotic translation initiation factor 3 subunit F [Source:HGNC Symbol;Acc:HGNC:3275]
GSN	-0.551206	8.10681	3.05771e-07	1.4009e-05	ENSG00000148180	2934	9	121207794	121332843	1	protein_coding	gelsolin [Source:HGNC Symbol;Acc:HGNC:4620]
CENPF	0.922613	6.81228	3.07356e-07	1.40592e-05	ENSG00000117724	1063	1	214603195	214664588	1	protein_coding	centromere protein F [Source:HGNC Symbol;Acc:HGNC:1857]
SOD3	0.808581	4.5287	3.11181e-07	1.42116e-05	ENSG00000109610	6649	4	24789912	24800842	1	protein_coding	superoxide dismutase 3 [Source:HGNC Symbol;Acc:HGNC:11181]
CALU	0.240851	10.1551	3.15419e-07	1.43823e-05	ENSG00000128595	813	7	128739292	128771807	1	protein_coding	calumenin [Source:HGNC Symbol;Acc:HGNC:1458]
VMP1	0.533408	6.9312	3.24976e-07	1.47946e-05	ENSG00000062716	81671	17	59707192	59842255	1	protein_coding	vacuole membrane protein 1 [Source:HGNC Symbol;Acc:HGNC:29559]
NME1	0.375115	8.15098	3.26034e-07	1.48193e-05	ENSG00000239672	4830	17	51153536	51162428	1	protein_coding	NME/NM23 nucleoside diphosphate kinase 1 [Source:HGNC Symbol;Acc:HGNC:7849]
LMNB1	0.940226	5.15648	3.32474e-07	1.50883e-05	ENSG00000113368	4001	5	126776623	126837020	1	protein_coding	lamin B1 [Source:HGNC Symbol;Acc:HGNC:6637]
OSBPL10	-0.671013	2.76965	3.41386e-07	1.54683e-05	ENSG00000144645	114884	3	31657890	32077580	-1	protein_coding	oxysterol binding protein like 10 [Source:HGNC Symbol;Acc:HGNC:16395]
GBA	-0.660463	6.79261	3.42895e-07	1.55122e-05	ENSG00000177628	2629	1	155234452	155244699	-1	protein_coding	glucosylceramidase beta [Source:HGNC Symbol;Acc:HGNC:4177]
GBA	-0.660463	6.79261	3.42895e-07	1.55122e-05	ENSG00000262446	2629	CHR_HSCHR1_2_CTG31	155249852	155260266	-1	protein_coding	glucosylceramidase beta [Source:HGNC Symbol;Acc:HGNC:4177]
CKAP5	0.688458	6.97039	3.48825e-07	1.57557e-05	ENSG00000175216	9793	11	46743048	46846308	-1	protein_coding	cytoskeleton associated protein 5 [Source:HGNC Symbol;Acc:HGNC:28959]
LINC01436	0.588342	2.54411	3.55316e-07	1.60073e-05	ENSG00000231106		21	36005338	36007838	1	lincRNA	long intergenic non-protein coding RNA 1436 [Source:HGNC Symbol;Acc:HGNC:50754]
PSAP	-0.392571	9.83307	3.55507e-07	1.60073e-05	ENSG00000197746	5660	10	71816298	71851375	-1	protein_coding	prosaposin [Source:HGNC Symbol;Acc:HGNC:9498]
HSPB8	-0.805648	4.65259	3.63555e-07	1.63441e-05	ENSG00000152137	26353	12	119178642	119221131	1	protein_coding	heat shock protein family B (small) member 8 [Source:HGNC Symbol;Acc:HGNC:30171]
HSPH1	0.493778	7.43989	3.67134e-07	1.64792e-05	ENSG00000120694	10808	13	31134974	31162388	-1	protein_coding	heat shock protein family H (Hsp110) member 1 [Source:HGNC Symbol;Acc:HGNC:16969]
LARP6	-0.559705	6.59783	3.78747e-07	1.6974e-05	ENSG00000166173	55323	15	70829130	70854159	-1	protein_coding	La ribonucleoprotein domain family member 6 [Source:HGNC Symbol;Acc:HGNC:24012]
BUB1B	0.918692	4.95315	3.8319e-07	1.71464e-05	ENSG00000156970	701	15	40161023	40221136	1	protein_coding	BUB1 mitotic checkpoint serine/threonine kinase B [Source:HGNC Symbol;Acc:HGNC:1149]
TRAPPC2L	-0.448667	7.09493	3.96027e-07	1.76933e-05	ENSG00000167515	51693	16	88856220	88862686	1	protein_coding	trafficking protein particle complex 2 like [Source:HGNC Symbol;Acc:HGNC:30887]
ALAS1	-0.722568	5.95812	4.02673e-07	1.79346e-05	ENSG00000023330	211	3	52198086	52214327	1	protein_coding	5'-aminolevulinate synthase 1 [Source:HGNC Symbol;Acc:HGNC:396]
ATP6V1B2	-0.627729	6.6646	4.07782e-07	1.8134e-05	ENSG00000147416	526	8	20197367	20226819	1	protein_coding	ATPase H+ transporting V1 subunit B2 [Source:HGNC Symbol;Acc:HGNC:854]
MYOF	-0.514675	7.56668	4.18038e-07	1.85614e-05	ENSG00000138119	26509	10	93306429	93482317	-1	protein_coding	myoferlin [Source:HGNC Symbol;Acc:HGNC:3656]
CAMKK2	-0.755228	3.90503	4.19172e-07	1.85831e-05	ENSG00000110931	10645	12	121237691	121298308	-1	protein_coding	calcium/calmodulin dependent protein kinase kinase 2 [Source:HGNC Symbol;Acc:HGNC:1470]
HAS2	1.05329	5.41446	4.20992e-07	1.8635e-05	ENSG00000170961	3037	8	121612116	121641390	-1	protein_coding	hyaluronan synthase 2 [Source:HGNC Symbol;Acc:HGNC:4819]
SLC14A1	0.602294	2.51182	4.24157e-07	1.87463e-05	ENSG00000141469	6563	18	45724127	45752520	1	protein_coding	solute carrier family 14 member 1 (Kidd blood group) [Source:HGNC Symbol;Acc:HGNC:10918]
CAPNS1	-0.421245	8.0881	4.28927e-07	1.8928e-05	ENSG00000126247	826	19	36139575	36150353	1	protein_coding	calpain small subunit 1 [Source:HGNC Symbol;Acc:HGNC:1481]
FGD4	-0.665376	2.79015	4.35011e-07	1.91672e-05	ENSG00000139132	121512	12	32399529	32646050	1	protein_coding	FYVE, RhoGEF and PH domain containing 4 [Source:HGNC Symbol;Acc:HGNC:19125]
SAT2	-0.655292	5.50491	4.40347e-07	1.93726e-05	ENSG00000141504	112483	17	7626234	7627876	-1	protein_coding	spermidine/spermine N1-acetyltransferase family member 2 [Source:HGNC Symbol;Acc:HGNC:23160]
CSE1L	0.568887	7.69973	4.41346e-07	1.93869e-05	ENSG00000124207	1434	20	49046246	49096960	1	protein_coding	chromosome segregation 1 like [Source:HGNC Symbol;Acc:HGNC:2431]
SKA3	0.884064	5.09455	4.44034e-07	1.94752e-05	ENSG00000165480	221150	13	21153595	21176602	-1	protein_coding	spindle and kinetochore associated complex subunit 3 [Source:HGNC Symbol;Acc:HGNC:20262]
HNRNPU	0.407933	7.34745	4.46568e-07	1.95566e-05	ENSG00000153187	3192	1	244840638	244864560	-1	protein_coding	heterogeneous nuclear ribonucleoprotein U [Source:HGNC Symbol;Acc:HGNC:5048]
EXOSC8	0.632623	6.10193	4.55787e-07	1.993e-05	ENSG00000120699	11340	13	36998816	37009613	1	protein_coding	exosome component 8 [Source:HGNC Symbol;Acc:HGNC:17035]
GPN3	0.638975	5.69133	4.64131e-07	2.0264e-05	ENSG00000111231	51184	12	110452484	110469268	-1	protein_coding	GPN-loop GTPase 3 [Source:HGNC Symbol;Acc:HGNC:30186]
HMGB1	0.536546	6.36901	4.65367e-07	2.02872e-05	ENSG00000189403	3146	13	30456704	30617597	-1	protein_coding	high mobility group box 1 [Source:HGNC Symbol;Acc:HGNC:4983]
ASS1	-0.869202	4.81498	4.68037e-07	2.03727e-05	ENSG00000130707	445	9	130444929	130501274	1	protein_coding	argininosuccinate synthase 1 [Source:HGNC Symbol;Acc:HGNC:758]
VDAC3	0.398441	8.52246	4.74225e-07	2.06109e-05	ENSG00000078668	7419	8	42391624	42405897	1	protein_coding	voltage dependent anion channel 3 [Source:HGNC Symbol;Acc:HGNC:12674]
DONSON	0.791802	4.46765	4.75233e-07	2.06235e-05	ENSG00000159147	29980	21	33559542	33588708	-1	protein_coding	downstream neighbor of SON [Source:HGNC Symbol;Acc:HGNC:2993]
CHRM2	-0.784293	3.42994	4.86176e-07	2.10667e-05	ENSG00000181072	1129	7	136868669	137020255	1	protein_coding	cholinergic receptor muscarinic 2 [Source:HGNC Symbol;Acc:HGNC:1951]
TRIM55	0.63707	2.62846	4.88162e-07	2.11209e-05	ENSG00000147573	84675	8	66126896	66175487	1	protein_coding	tripartite motif containing 55 [Source:HGNC Symbol;Acc:HGNC:14215]
METRNL	-0.752543	4.01307	4.96318e-07	2.14415e-05	ENSG00000176845	284207	17	83079691	83095119	1	protein_coding	meteorin like, glial cell differentiation regulator [Source:HGNC Symbol;Acc:HGNC:27584]
METRNL	-0.752543	4.01307	4.96318e-07	2.14415e-05	ENSG00000275031	284207	CHR_HSCHR17_1_CTG9	83077507	83097050	1	protein_coding	meteorin like, glial cell differentiation regulator [Source:HGNC Symbol;Acc:HGNC:27584]
SGO2	0.814596	4.98121	4.98839e-07	2.15181e-05	ENSG00000163535	151246	2	200510008	200583782	1	protein_coding	shugoshin 2 [Source:HGNC Symbol;Acc:HGNC:30812]
SLC35G2	0.778265	5.24855	5.08498e-07	2.1902e-05	ENSG00000168917	80723	3	136818647	136855892	1	protein_coding	solute carrier family 35 member G2 [Source:HGNC Symbol;Acc:HGNC:28480]
PPP1R15A	-0.527329	7.2158	5.13454e-07	2.20745e-05	ENSG00000087074	23645	19	48872392	48876057	1	protein_coding	protein phosphatase 1 regulatory subunit 15A [Source:HGNC Symbol;Acc:HGNC:14375]
LHX9	0.852462	3.43555	5.14038e-07	2.20745e-05	ENSG00000143355	56956	1	197911902	197935478	1	protein_coding	LIM homeobox 9 [Source:HGNC Symbol;Acc:HGNC:14222]
HOXA13	0.533666	2.42839	5.19186e-07	2.22623e-05	ENSG00000106031	3209	7	27193503	27200106	-1	protein_coding	homeobox A13 [Source:HGNC Symbol;Acc:HGNC:5102]
DHRS1	-0.741737	4.96798	5.25431e-07	2.24966e-05	ENSG00000157379	115817	14	24290598	24299833	-1	protein_coding	dehydrogenase/reductase 1 [Source:HGNC Symbol;Acc:HGNC:16445]
SPTBN1	-0.44797	7.40345	5.38909e-07	2.30394e-05	ENSG00000115306	6711	2	54456285	54671445	1	protein_coding	spectrin beta, non-erythrocytic 1 [Source:HGNC Symbol;Acc:HGNC:11275]
KIF14	0.841766	4.24343	5.45088e-07	2.3269e-05	ENSG00000118193	9928	1	200551497	200620734	-1	protein_coding	kinesin family member 14 [Source:HGNC Symbol;Acc:HGNC:19181]
MRC2	0.754447	4.79751	5.61007e-07	2.3913e-05	ENSG00000011028	9902	17	62627401	62693597	1	protein_coding	mannose receptor C type 2 [Source:HGNC Symbol;Acc:HGNC:16875]
GNG12	-0.447902	7.63238	5.71192e-07	2.43111e-05	ENSG00000172380	55970	1	67701466	67833467	-1	protein_coding	G protein subunit gamma 12 [Source:HGNC Symbol;Acc:HGNC:19663]
ECHDC2	-0.70799	3.72424	5.73193e-07	2.43603e-05	ENSG00000121310	55268	1	52895910	52927212	-1	protein_coding	enoyl-CoA hydratase domain containing 2 [Source:HGNC Symbol;Acc:HGNC:23408]
NDUFAF3	-0.403231	7.0786	5.77632e-07	2.45127e-05	ENSG00000178057	25915	3	49020459	49023495	1	protein_coding	NADH:ubiquinone oxidoreductase complex assembly factor 3 [Source:HGNC Symbol;Acc:HGNC:29918]
RPL37	-0.327038	8.27095	5.80761e-07	2.46092e-05	ENSG00000145592	6167	5	40825262	40835335	-1	protein_coding	ribosomal protein L37 [Source:HGNC Symbol;Acc:HGNC:10347]
LAMP1	-0.517162	6.20308	6.03525e-07	2.55362e-05	ENSG00000185896	3916	13	113297241	113323672	1	protein_coding	lysosomal associated membrane protein 1 [Source:HGNC Symbol;Acc:HGNC:6499]
F10	0.866492	4.48688	6.06898e-07	2.56412e-05	ENSG00000126218	2159	13	113122814	113149529	1	protein_coding	coagulation factor X [Source:HGNC Symbol;Acc:HGNC:3528]
DKK3	0.584823	9.10229	6.13624e-07	2.58874e-05	ENSG00000050165	27122	11	11963106	12009769	-1	protein_coding	dickkopf WNT signaling pathway inhibitor 3 [Source:HGNC Symbol;Acc:HGNC:2893]
CLSPN	0.857037	5.02738	6.14928e-07	2.59044e-05	ENSG00000092853	63967	1	35720218	35769967	-1	protein_coding	claspin [Source:HGNC Symbol;Acc:HGNC:19715]
PLEKHB2	-0.453536	7.45471	6.17935e-07	2.5993e-05	ENSG00000115762	55041	2	131104847	131353709	1	protein_coding	pleckstrin homology domain containing B2 [Source:HGNC Symbol;Acc:HGNC:19236]
CDC20	0.86202	7.64541	6.21797e-07	2.61173e-05	ENSG00000117399	991	1	43358955	43363203	1	protein_coding	cell division cycle 20 [Source:HGNC Symbol;Acc:HGNC:1723]
SUGCT	-0.727421	3.68327	6.32672e-07	2.65353e-05	ENSG00000175600	79783	7	40134977	40860763	1	protein_coding	succinyl-CoA:glutarate-CoA transferase [Source:HGNC Symbol;Acc:HGNC:16001]
TUBA4A	-0.795943	5.34474	6.33641e-07	2.65373e-05	ENSG00000127824	7277	2	219249711	219278170	-1	protein_coding	tubulin alpha 4a [Source:HGNC Symbol;Acc:HGNC:12407]
DENND2A	0.580292	2.55972	6.44893e-07	2.69693e-05	ENSG00000146966	27147	7	140518420	140673993	-1	protein_coding	DENN domain containing 2A [Source:HGNC Symbol;Acc:HGNC:22212]
RUNX2	0.675152	3.1058	6.46349e-07	2.69787e-05	ENSG00000124813	860	6	45328157	45664349	1	protein_coding	runt related transcription factor 2 [Source:HGNC Symbol;Acc:HGNC:10472]
XG	-0.743202	5.19133	6.46994e-07	2.69787e-05	ENSG00000124343	7499	X	2752050	2815927	1	protein_coding	Xg blood group [Source:HGNC Symbol;Acc:HGNC:12806]
XG	-0.743202	5.19133	6.46994e-07	2.69787e-05	ENSG00000124343	100132596	X	2752050	2815927	1	protein_coding	Xg blood group [Source:HGNC Symbol;Acc:HGNC:12806]
PCYT1A	-0.656283	4.92165	6.61059e-07	2.75024e-05	ENSG00000161217	5130	3	196214222	196287957	-1	protein_coding	phosphate cytidylyltransferase 1, choline, alpha [Source:HGNC Symbol;Acc:HGNC:8754]
HOXA9	0.698575	3.90267	6.61465e-07	2.75024e-05	ENSG00000078399	3205	7	27162435	27175180	-1	protein_coding	homeobox A9 [Source:HGNC Symbol;Acc:HGNC:5109]
RNF10	-0.70075	6.21337	6.75362e-07	2.80397e-05	ENSG00000022840	9921	12	120533480	120577594	1	protein_coding	ring finger protein 10 [Source:HGNC Symbol;Acc:HGNC:10055]
TXN	-0.32189	10.139	6.88979e-07	2.85638e-05	ENSG00000136810	7295	9	110243811	110256640	-1	protein_coding	thioredoxin [Source:HGNC Symbol;Acc:HGNC:12435]
DUSP3	-0.665847	5.82392	6.91614e-07	2.86318e-05	ENSG00000108861	1845	17	43766121	43778988	-1	protein_coding	dual specificity phosphatase 3 [Source:HGNC Symbol;Acc:HGNC:3069]
CALR	-0.379054	9.05591	6.9509e-07	2.87344e-05	ENSG00000179218	811	19	12938578	12944489	1	protein_coding	calreticulin [Source:HGNC Symbol;Acc:HGNC:1455]
GPNMB	0.477819	9.37569	7.08828e-07	2.92602e-05	ENSG00000136235	10457	7	23235967	23275108	1	protein_coding	glycoprotein nmb [Source:HGNC Symbol;Acc:HGNC:4462]
WNT5B	0.754137	5.11632	7.10044e-07	2.92685e-05	ENSG00000111186	81029	12	1529891	1647243	1	protein_coding	Wnt family member 5B [Source:HGNC Symbol;Acc:HGNC:16265]
DUSP4	-0.699987	3.11002	7.117e-07	2.92948e-05	ENSG00000120875	1846	8	29333064	29350668	-1	protein_coding	dual specificity phosphatase 4 [Source:HGNC Symbol;Acc:HGNC:3070]
TPST2	-0.633616	5.90602	7.22099e-07	2.96803e-05	ENSG00000128294	8459	22	26521983	26596717	-1	protein_coding	tyrosylprotein sulfotransferase 2 [Source:HGNC Symbol;Acc:HGNC:12021]
SMC3	0.616462	6.21261	7.31126e-07	3.00085e-05	ENSG00000108055	9126	10	110567691	110604636	1	protein_coding	structural maintenance of chromosomes 3 [Source:HGNC Symbol;Acc:HGNC:2468]
LYPD6	0.692595	2.98881	7.44873e-07	3.05292e-05	ENSG00000187123	130574	2	149329985	149474148	1	protein_coding	LY6/PLAUR domain containing 6 [Source:HGNC Symbol;Acc:HGNC:28751]
EPHA4	0.563579	2.49979	7.57807e-07	3.10151e-05	ENSG00000116106	2043	2	221418027	221574202	-1	protein_coding	EPH receptor A4 [Source:HGNC Symbol;Acc:HGNC:3388]
BEX3	-0.322286	8.73101	7.65861e-07	3.13002e-05	ENSG00000166681	27018	X	103376340	103378077	1	protein_coding	brain expressed X-linked 3 [Source:HGNC Symbol;Acc:HGNC:13388]
ATAD2	0.804385	4.87015	7.97902e-07	3.24713e-05	ENSG00000156802	29028	8	123319850	123416350	-1	protein_coding	ATPase family, AAA domain containing 2 [Source:HGNC Symbol;Acc:HGNC:30123]
SNHG3	0.71386	5.73409	8.07781e-07	3.28269e-05	ENSG00000242125	8420	1	28505980	28510892	1	sense_intronic	small nucleolar RNA host gene 3 [Source:HGNC Symbol;Acc:HGNC:10118]
BRCA2	0.743621	3.96136	8.13696e-07	3.30207e-05	ENSG00000139618	675	13	32315474	32400266	1	protein_coding	BRCA2, DNA repair associated [Source:HGNC Symbol;Acc:HGNC:1101]
RAB5C	-0.561407	6.02843	8.20791e-07	3.32617e-05	ENSG00000108774	5878	17	42124976	42155044	-1	protein_coding	RAB5C, member RAS oncogene family [Source:HGNC Symbol;Acc:HGNC:9785]
CYBA	-0.616108	6.04408	8.25872e-07	3.34205e-05	ENSG00000051523	1535	16	88643283	88651152	-1	protein_coding	cytochrome b-245 alpha chain [Source:HGNC Symbol;Acc:HGNC:2577]
MCOLN1	-0.759446	5.79149	8.29775e-07	3.35313e-05	ENSG00000090674	57192	19	7522626	7534009	1	protein_coding	mucolipin 1 [Source:HGNC Symbol;Acc:HGNC:13356]
LASP1	-0.623507	6.61884	8.31378e-07	3.3549e-05	ENSG00000002834	3927	17	38869859	38921770	1	protein_coding	LIM and SH3 protein 1 [Source:HGNC Symbol;Acc:HGNC:6513]
CCNG1	-0.533723	6.61491	8.3642e-07	3.37051e-05	ENSG00000113328	900	5	163437569	163446151	1	protein_coding	cyclin G1 [Source:HGNC Symbol;Acc:HGNC:1592]
RARRES2	0.731918	3.0698	8.52977e-07	3.43243e-05	ENSG00000106538	5919	7	150338317	150341674	-1	protein_coding	retinoic acid receptor responder 2 [Source:HGNC Symbol;Acc:HGNC:9868]
HAT1	0.509859	7.21983	8.65274e-07	3.47705e-05	ENSG00000128708	8520	2	171922448	171983682	1	protein_coding	histone acetyltransferase 1 [Source:HGNC Symbol;Acc:HGNC:4821]
AMIGO2	0.841585	4.0258	8.67257e-07	3.48016e-05	ENSG00000139211	347902	12	47075707	47079951	-1	protein_coding	adhesion molecule with Ig like domain 2 [Source:HGNC Symbol;Acc:HGNC:24073]
RTTN	0.728858	3.48327	9.0937e-07	3.64407e-05	ENSG00000176225	25914	18	70003031	70205945	-1	protein_coding	rotatin [Source:HGNC Symbol;Acc:HGNC:18654]
DDX3Y	-0.82294	4.37404	9.12887e-07	3.65307e-05	ENSG00000067048	8653	Y	12904108	12920478	1	protein_coding	DEAD-box helicase 3, Y-linked [Source:HGNC Symbol;Acc:HGNC:2699]
APLP2	-0.314903	10.3532	9.28211e-07	3.70924e-05	ENSG00000084234	334	11	130069837	130144811	1	protein_coding	amyloid beta precursor like protein 2 [Source:HGNC Symbol;Acc:HGNC:598]
MT-ND5	0.444857	9.4114	9.38943e-07	3.74376e-05	ENSG00000198786	4540	MT	12337	14148	1	protein_coding	mitochondrially encoded NADH:ubiquinone oxidoreductase core subunit 5 [Source:HGNC Symbol;Acc:HGNC:7461]
KCNQ5	-0.699511	3.47351	9.39453e-07	3.74376e-05	ENSG00000185760	56479	6	72621792	73198851	1	protein_coding	potassium voltage-gated channel subfamily Q member 5 [Source:HGNC Symbol;Acc:HGNC:6299]
EIF4A3	0.391382	7.78693	9.52831e-07	3.79182e-05	ENSG00000141543	9775	17	80135214	80147183	-1	protein_coding	eukaryotic translation initiation factor 4A3 [Source:HGNC Symbol;Acc:HGNC:18683]
UBE2C	0.818377	7.52246	9.56847e-07	3.80254e-05	ENSG00000175063	11065	20	45812576	45816957	1	protein_coding	ubiquitin conjugating enzyme E2 C [Source:HGNC Symbol;Acc:HGNC:15937]
SERINC3	-0.340969	8.20504	9.8452e-07	3.90712e-05	ENSG00000132824	10955	20	44496221	44522109	-1	protein_coding	serine incorporator 3 [Source:HGNC Symbol;Acc:HGNC:11699]
CDK4	-0.470974	7.18082	9.93929e-07	3.93903e-05	ENSG00000135446	1019	12	57747727	57756013	-1	protein_coding	cyclin dependent kinase 4 [Source:HGNC Symbol;Acc:HGNC:1773]
ANXA2	0.15801	12.6756	1.00179e-06	3.96025e-05	ENSG00000182718	302	15	60347134	60402883	-1	protein_coding	annexin A2 [Source:HGNC Symbol;Acc:HGNC:537]
NBEA	-0.636472	2.76491	1.00204e-06	3.96025e-05	ENSG00000172915	26960	13	34942287	35673022	1	protein_coding	neurobeachin [Source:HGNC Symbol;Acc:HGNC:7648]
CHP1	-0.520977	6.33024	1.0108e-06	3.98938e-05	ENSG00000187446	11261	15	41230839	41281890	1	protein_coding	calcineurin like EF-hand protein 1 [Source:HGNC Symbol;Acc:HGNC:17433]
ZMAT4	-0.515681	2.33402	1.01513e-06	4.00101e-05	ENSG00000165061	79698	8	40530590	40897833	-1	protein_coding	zinc finger matrin-type 4 [Source:HGNC Symbol;Acc:HGNC:25844]
CCNB2	0.770655	7.10121	1.05158e-06	4.13605e-05	ENSG00000157456	9133	15	59105078	59125045	1	protein_coding	cyclin B2 [Source:HGNC Symbol;Acc:HGNC:1580]
DDAH1	-0.454908	7.30051	1.05227e-06	4.13605e-05	ENSG00000153904	23576	1	85318481	85578363	-1	protein_coding	dimethylarginine dimethylaminohydrolase 1 [Source:HGNC Symbol;Acc:HGNC:2715]
TIMELESS	0.840222	4.84751	1.05377e-06	4.1363e-05	ENSG00000111602	8914	12	56416373	56449403	-1	protein_coding	timeless circadian clock [Source:HGNC Symbol;Acc:HGNC:11813]
NFIC	-0.647413	5.43349	1.07303e-06	4.20616e-05	ENSG00000141905	4782	19	3314403	3469217	1	protein_coding	nuclear factor I C [Source:HGNC Symbol;Acc:HGNC:7786]
KCNMA1	-0.733033	5.54867	1.08143e-06	4.23333e-05	ENSG00000156113	3778	10	76869601	77638369	-1	protein_coding	potassium calcium-activated channel subfamily M alpha 1 [Source:HGNC Symbol;Acc:HGNC:6284]
PLXDC2	-0.555289	2.34299	1.13609e-06	4.44126e-05	ENSG00000120594	84898	10	19816239	20289856	1	protein_coding	plexin domain containing 2 [Source:HGNC Symbol;Acc:HGNC:21013]
FANCI	0.803874	4.87654	1.15228e-06	4.49841e-05	ENSG00000140525	55215	15	89243949	89317261	1	protein_coding	Fanconi anemia complementation group I [Source:HGNC Symbol;Acc:HGNC:25568]
CDCA7	0.622154	2.8323	1.15392e-06	4.49871e-05	ENSG00000144354	83879	2	173354820	173368997	1	protein_coding	cell division cycle associated 7 [Source:HGNC Symbol;Acc:HGNC:14628]
GDI1	-0.681987	5.66733	1.1639e-06	4.53148e-05	ENSG00000203879	2664	X	154436913	154443467	1	protein_coding	GDP dissociation inhibitor 1 [Source:HGNC Symbol;Acc:HGNC:4226]
PDZRN3	-0.783442	4.04253	1.20836e-06	4.69294e-05	ENSG00000121440	23024	3	73382433	73624940	-1	protein_coding	PDZ domain containing ring finger 3 [Source:HGNC Symbol;Acc:HGNC:17704]
RFC2	0.700494	6.07498	1.20863e-06	4.69294e-05	ENSG00000049541	5982	7	74231499	74254458	-1	protein_coding	replication factor C subunit 2 [Source:HGNC Symbol;Acc:HGNC:9970]
PRKDC	0.572156	6.45301	1.22225e-06	4.73943e-05	ENSG00000253729	5591	8	47773108	47960183	-1	protein_coding	protein kinase, DNA-activated, catalytic polypeptide [Source:HGNC Symbol;Acc:HGNC:9413]
ZNF326	0.636088	5.39591	1.22661e-06	4.74993e-05	ENSG00000162664	284695	1	89995112	90035531	1	protein_coding	zinc finger protein 326 [Source:HGNC Symbol;Acc:HGNC:14104]
ACLY	-0.536349	7.82549	1.28101e-06	4.95394e-05	ENSG00000131473	47	17	41866908	41930542	-1	protein_coding	ATP citrate lyase [Source:HGNC Symbol;Acc:HGNC:115]
ATP8B2	-0.760219	4.75008	1.28279e-06	4.95415e-05	ENSG00000143515	57198	1	154325553	154351307	1	protein_coding	ATPase phospholipid transporting 8B2 [Source:HGNC Symbol;Acc:HGNC:13534]
PON2	0.575432	6.28664	1.32959e-06	5.11447e-05	ENSG00000105854	5445	7	95404863	95435329	-1	protein_coding	paraoxonase 2 [Source:HGNC Symbol;Acc:HGNC:9205]
RAC2	-0.790755	4.96211	1.32963e-06	5.11447e-05	ENSG00000128340	5880	22	37225261	37244448	-1	protein_coding	ras-related C3 botulinum toxin substrate 2 (rho family, small GTP binding protein Rac2) [Source:HGNC Symbol;Acc:HGNC:9802]
CCDC51	-0.729481	4.90293	1.34815e-06	5.17763e-05	ENSG00000164051	79714	3	48432164	48440456	-1	protein_coding	coiled-coil domain containing 51 [Source:HGNC Symbol;Acc:HGNC:25714]
CERKL	0.605144	3.13538	1.34965e-06	5.17763e-05	ENSG00000188452	375298	2	181536676	181680665	-1	protein_coding	ceramide kinase like [Source:HGNC Symbol;Acc:HGNC:21699]
FADS1	-0.688417	5.39376	1.35623e-06	5.19593e-05	ENSG00000149485	3992	11	61799625	61829318	-1	protein_coding	fatty acid desaturase 1 [Source:HGNC Symbol;Acc:HGNC:3574]
NAALADL1	-0.71848	3.28395	1.42342e-06	5.4461e-05	ENSG00000168060	10004	11	65044818	65058549	-1	protein_coding	N-acetylated alpha-linked acidic dipeptidase like 1 [Source:HGNC Symbol;Acc:HGNC:23536]
PA2G4	0.500026	6.29192	1.43531e-06	5.4843e-05	ENSG00000170515	5036	12	56104319	56113907	1	protein_coding	proliferation-associated 2G4 [Source:HGNC Symbol;Acc:HGNC:8550]
MAD2L2	0.664812	5.97116	1.44126e-06	5.49974e-05	ENSG00000116670	10459	1	11674480	11691650	-1	protein_coding	mitotic arrest deficient 2 like 2 [Source:HGNC Symbol;Acc:HGNC:6764]
TMEM120A	-0.560638	6.09831	1.47552e-06	5.623e-05	ENSG00000189077	83862	7	75986837	75994659	-1	protein_coding	transmembrane protein 120A [Source:HGNC Symbol;Acc:HGNC:21697]
YIF1A	-0.445248	7.6576	1.49073e-06	5.67347e-05	ENSG00000174851	10897	11	66284580	66289170	-1	protein_coding	Yip1 interacting factor homolog A, membrane trafficking protein [Source:HGNC Symbol;Acc:HGNC:16688]
MSX1	-0.718314	3.51974	1.50129e-06	5.7061e-05	ENSG00000163132	4487	4	4859666	4863936	1	protein_coding	msh homeobox 1 [Source:HGNC Symbol;Acc:HGNC:7391]
CD248	-0.65341	7.16014	1.512e-06	5.73921e-05	ENSG00000174807	57124	11	66314487	66317044	-1	protein_coding	CD248 molecule [Source:HGNC Symbol;Acc:HGNC:18219]
DTYMK	0.538356	7.44714	1.51611e-06	5.74725e-05	ENSG00000168393	1841	2	241675742	241686991	-1	protein_coding	deoxythymidylate kinase [Source:HGNC Symbol;Acc:HGNC:3061]
C16orf74	-0.678941	2.9945	1.57871e-06	5.97667e-05	ENSG00000154102	404550	16	85690084	85751129	-1	protein_coding	chromosome 16 open reading frame 74 [Source:HGNC Symbol;Acc:HGNC:23362]
SCP2	-0.407497	7.45504	1.58663e-06	5.99877e-05	ENSG00000116171	6342	1	52927229	53051703	1	protein_coding	sterol carrier protein 2 [Source:HGNC Symbol;Acc:HGNC:10606]
EFNA5	-0.690482	3.25843	1.59197e-06	6.01103e-05	ENSG00000184349	1946	5	107376889	107670895	-1	protein_coding	ephrin A5 [Source:HGNC Symbol;Acc:HGNC:3225]
ATP23	0.613034	3.07136	1.63749e-06	6.17481e-05	ENSG00000166896	91419	12	57941541	57957269	1	protein_coding	ATP23 metallopeptidase and ATP synthase assembly factor homolog [Source:HGNC Symbol;Acc:HGNC:29452]
ATP23	0.613034	3.07136	1.63749e-06	6.17481e-05	ENSG00000262145	91419	CHR_HSCHR12_1_CTG2_1	57941541	57957269	1	protein_coding	ATP23 metallopeptidase and ATP synthase assembly factor homolog [Source:HGNC Symbol;Acc:HGNC:29452]
RAB1B	-0.659052	5.83812	1.68536e-06	6.34703e-05	ENSG00000174903	81876	11	66268533	66277492	1	protein_coding	RAB1B, member RAS oncogene family [Source:HGNC Symbol;Acc:HGNC:18370]
NUDCD1	0.637082	5.52638	1.69135e-06	6.36126e-05	ENSG00000120526	84955	8	109240919	109334385	-1	protein_coding	NudC domain containing 1 [Source:HGNC Symbol;Acc:HGNC:24306]
OLFML2B	0.852983	5.26543	1.69717e-06	6.37035e-05	ENSG00000162745	25903	1	161983192	162023854	-1	protein_coding	olfactomedin like 2B [Source:HGNC Symbol;Acc:HGNC:24558]
PLOD2	0.716885	5.129	1.69955e-06	6.37035e-05	ENSG00000152952	5352	3	146069440	146163653	-1	protein_coding	procollagen-lysine,2-oxoglutarate 5-dioxygenase 2 [Source:HGNC Symbol;Acc:HGNC:9082]
MFAP2	-0.578876	6.38323	1.7011e-06	6.37035e-05	ENSG00000117122	4237	1	16974502	16980835	-1	protein_coding	microfibril associated protein 2 [Source:HGNC Symbol;Acc:HGNC:7033]
SAMD5	0.52616	2.37179	1.70263e-06	6.37035e-05	ENSG00000203727	389432	6	147508927	147737547	1	protein_coding	sterile alpha motif domain containing 5 [Source:HGNC Symbol;Acc:HGNC:21180]
BMPER	0.800551	5.5279	1.75069e-06	6.54167e-05	ENSG00000164619	168667	7	33904911	34155872	1	protein_coding	BMP binding endothelial regulator [Source:HGNC Symbol;Acc:HGNC:24154]
SEC61A1	-0.446898	8.48003	1.75301e-06	6.54185e-05	ENSG00000058262	29927	3	128051641	128071683	1	protein_coding	Sec61 translocon alpha 1 subunit [Source:HGNC Symbol;Acc:HGNC:18276]
NDUFS8	-0.291948	8.15023	1.7672e-06	6.58626e-05	ENSG00000110717	4728	11	68030617	68036644	1	protein_coding	NADH:ubiquinone oxidoreductase core subunit S8 [Source:HGNC Symbol;Acc:HGNC:7715]
ABCG2	0.52778	2.43158	1.77814e-06	6.61846e-05	ENSG00000118777	9429	4	88090264	88231322	-1	protein_coding	ATP binding cassette subfamily G member 2 (Junior blood group) [Source:HGNC Symbol;Acc:HGNC:74]
FAM83D	0.968639	5.20847	1.78832e-06	6.64775e-05	ENSG00000101447	81610	20	38926312	38953106	1	protein_coding	family with sequence similarity 83 member D [Source:HGNC Symbol;Acc:HGNC:16122]
MGARP	0.573477	2.81011	1.86128e-06	6.91002e-05	ENSG00000137463	84709	4	139266163	139280338	-1	protein_coding	mitochondria localized glutamic acid rich protein [Source:HGNC Symbol;Acc:HGNC:29969]
RPS3	-0.173735	10.5866	1.95157e-06	7.23591e-05	ENSG00000149273	6188	11	75399486	75422280	1	protein_coding	ribosomal protein S3 [Source:HGNC Symbol;Acc:HGNC:10420]
TPX2	0.750159	7.69829	1.96134e-06	7.26277e-05	ENSG00000088325	22974	20	31739271	31801805	1	protein_coding	TPX2, microtubule nucleation factor [Source:HGNC Symbol;Acc:HGNC:1249]
PFN2	-0.3525	7.92865	1.99071e-06	7.36204e-05	ENSG00000070087	5217	3	149964904	150050788	-1	protein_coding	profilin 2 [Source:HGNC Symbol;Acc:HGNC:8882]
GPRC5A	0.747357	3.41941	2.01287e-06	7.43444e-05	ENSG00000013588	9052	12	12890782	12917937	1	protein_coding	G protein-coupled receptor class C group 5 member A [Source:HGNC Symbol;Acc:HGNC:9836]
PCK2	-0.874044	4.92987	2.02919e-06	7.48511e-05	ENSG00000100889	5106	14	24094053	24110598	1	protein_coding	phosphoenolpyruvate carboxykinase 2, mitochondrial [Source:HGNC Symbol;Acc:HGNC:8725]
MRM2	0.675487	5.8294	2.07586e-06	7.64747e-05	ENSG00000122687	29960	7	2234231	2242198	-1	protein_coding	mitochondrial rRNA methyltransferase 2 [Source:HGNC Symbol;Acc:HGNC:16352]
SPART	-0.53575	6.39217	2.10332e-06	7.73869e-05	ENSG00000133104	23111	13	36301638	36370180	-1	protein_coding	spartin [Source:HGNC Symbol;Acc:HGNC:18514]
CTSZ	0.483307	8.05284	2.13329e-06	7.83895e-05	ENSG00000101160	1522	20	58995185	59007247	-1	protein_coding	cathepsin Z [Source:HGNC Symbol;Acc:HGNC:2547]
KIF20B	0.835029	5.6276	2.14856e-06	7.87786e-05	ENSG00000138182	9585	10	89701610	89774939	1	protein_coding	kinesin family member 20B [Source:HGNC Symbol;Acc:HGNC:7212]
RELA	-0.668556	6.00527	2.14935e-06	7.87786e-05	ENSG00000173039	5970	11	65653596	65663094	-1	protein_coding	RELA proto-oncogene, NF-kB subunit [Source:HGNC Symbol;Acc:HGNC:9955]
ECT2	0.762959	5.54192	2.16568e-06	7.9276e-05	ENSG00000114346	1894	3	172750682	172821474	1	protein_coding	epithelial cell transforming 2 [Source:HGNC Symbol;Acc:HGNC:3155]
FADS2	-0.701638	3.62733	2.22375e-06	8.12984e-05	ENSG00000134824	9415	11	61792980	61867354	1	protein_coding	fatty acid desaturase 2 [Source:HGNC Symbol;Acc:HGNC:3575]
ALDH1L2	-0.715133	3.96296	2.23055e-06	8.14273e-05	ENSG00000136010	160428	12	105019784	105084577	-1	protein_coding	aldehyde dehydrogenase 1 family member L2 [Source:HGNC Symbol;Acc:HGNC:26777]
STAC	0.565394	2.722	2.23294e-06	8.14273e-05	ENSG00000144681	6769	3	36380344	36548007	1	protein_coding	SH3 and cysteine rich domain [Source:HGNC Symbol;Acc:HGNC:11353]
CHURC1	-0.690107	4.15728	2.24565e-06	8.1787e-05	ENSG00000258289	91612	14	64914361	64944591	1	protein_coding	churchill domain containing 1 [Source:HGNC Symbol;Acc:HGNC:20099]
ARL4C	-0.726273	3.88896	2.25213e-06	8.19194e-05	ENSG00000188042	10123	2	234493041	234497053	-1	protein_coding	ADP ribosylation factor like GTPase 4C [Source:HGNC Symbol;Acc:HGNC:698]
CENPW	0.674143	6.33343	2.25774e-06	8.20197e-05	ENSG00000203760	387103	6	126340174	126348875	1	protein_coding	centromere protein W [Source:HGNC Symbol;Acc:HGNC:21488]
CAMK2N1	-0.726642	4.86596	2.2701e-06	8.23649e-05	ENSG00000162545	55450	1	20482391	20486220	-1	protein_coding	calcium/calmodulin dependent protein kinase II inhibitor 1 [Source:HGNC Symbol;Acc:HGNC:24190]
RRAGC	-0.646829	4.6986	2.28371e-06	8.27543e-05	ENSG00000116954	64121	1	38838198	38859823	-1	protein_coding	Ras related GTP binding C [Source:HGNC Symbol;Acc:HGNC:19902]
ZNF682	0.583894	2.8587	2.30484e-06	8.34149e-05	ENSG00000197124	91120	19	19997058	20039506	-1	protein_coding	zinc finger protein 682 [Source:HGNC Symbol;Acc:HGNC:28857]
ZIC1	0.539075	2.7908	2.3726e-06	8.57594e-05	ENSG00000152977	7545	3	147393422	147510293	1	protein_coding	Zic family member 1 [Source:HGNC Symbol;Acc:HGNC:12872]
ARMCX1	-0.625645	6.04123	2.39057e-06	8.63006e-05	ENSG00000126947	51309	X	101550531	101554700	1	protein_coding	armadillo repeat containing, X-linked 1 [Source:HGNC Symbol;Acc:HGNC:18073]
CENPC	0.622736	3.48993	2.41511e-06	8.7077e-05	ENSG00000145241	1060	4	67468748	67545606	-1	protein_coding	centromere protein C [Source:HGNC Symbol;Acc:HGNC:1854]
CENPE	0.910331	5.47997	2.43516e-06	8.76901e-05	ENSG00000138778	1062	4	103105806	103198409	-1	protein_coding	centromere protein E [Source:HGNC Symbol;Acc:HGNC:1856]
CORO1B	-0.706024	5.65756	2.48071e-06	8.92188e-05	ENSG00000172725	57175	11	67435510	67443821	-1	protein_coding	coronin 1B [Source:HGNC Symbol;Acc:HGNC:2253]
DYM	-0.706415	4.82842	2.5483e-06	9.15351e-05	ENSG00000141627	54808	18	49041474	49461347	-1	protein_coding	dymeclin [Source:HGNC Symbol;Acc:HGNC:21317]
PDIA6	0.273388	9.26666	2.5562e-06	9.16796e-05	ENSG00000143870	10130	2	10783391	10837977	-1	protein_coding	protein disulfide isomerase family A member 6 [Source:HGNC Symbol;Acc:HGNC:30168]
KIF4A	0.844963	4.85263	2.55869e-06	9.16796e-05	ENSG00000090889	24137	X	70290090	70420832	1	protein_coding	kinesin family member 4A [Source:HGNC Symbol;Acc:HGNC:13339]
NRN1	-0.651799	5.7564	2.56853e-06	9.18226e-05	ENSG00000124785	51299	6	5997999	6007605	-1	protein_coding	neuritin 1 [Source:HGNC Symbol;Acc:HGNC:17972]
TRIAP1	-0.486086	6.45581	2.56907e-06	9.18226e-05	ENSG00000170855	51499	12	120443961	120446412	-1	protein_coding	TP53 regulated inhibitor of apoptosis 1 [Source:HGNC Symbol;Acc:HGNC:26937]
COPS7A	-0.435867	7.50852	2.57575e-06	9.19471e-05	ENSG00000111652	50813	12	6723741	6731875	1	protein_coding	COP9 signalosome subunit 7A [Source:HGNC Symbol;Acc:HGNC:16758]
RPL13	-0.219832	9.49493	2.57953e-06	9.19681e-05	ENSG00000167526	6137	16	89560657	89566828	1	protein_coding	ribosomal protein L13 [Source:HGNC Symbol;Acc:HGNC:10303]
CBLB	-0.747792	4.1189	2.63958e-06	9.39925e-05	ENSG00000114423	868	3	105655461	105869552	-1	protein_coding	Cbl proto-oncogene B [Source:HGNC Symbol;Acc:HGNC:1542]
TCF4	0.525435	6.88687	2.65634e-06	9.44725e-05	ENSG00000196628	6925	18	55222331	55664787	-1	protein_coding	transcription factor 4 [Source:HGNC Symbol;Acc:HGNC:11634]
DNPEP	-0.664359	5.85058	2.71075e-06	9.62884e-05	ENSG00000123992	23549	2	219373546	219400022	-1	protein_coding	aspartyl aminopeptidase [Source:HGNC Symbol;Acc:HGNC:2981]
DOCK5	-0.643793	5.56218	2.73126e-06	9.68975e-05	ENSG00000147459	80005	8	25184723	25418082	1	protein_coding	dedicator of cytokinesis 5 [Source:HGNC Symbol;Acc:HGNC:23476]
MPV17	-0.36791	7.49978	2.75663e-06	9.76769e-05	ENSG00000115204	4358	2	27309492	27325680	-1	protein_coding	MPV17, mitochondrial inner membrane protein [Source:HGNC Symbol;Acc:HGNC:7224]
PTGR1	0.36901	7.55831	2.76545e-06	9.78689e-05	ENSG00000106853	22949	9	111549722	111599855	-1	protein_coding	prostaglandin reductase 1 [Source:HGNC Symbol;Acc:HGNC:18429]
STC1	0.721499	3.48559	2.78658e-06	9.84955e-05	ENSG00000159167	6781	8	23841915	23854807	-1	protein_coding	stanniocalcin 1 [Source:HGNC Symbol;Acc:HGNC:11373]
CDK1	0.832878	6.57158	2.81627e-06	9.94231e-05	ENSG00000170312	983	10	60778331	60794852	1	protein_coding	cyclin dependent kinase 1 [Source:HGNC Symbol;Acc:HGNC:1722]
ATP6AP1	-0.517291	7.57859	2.90365e-06	0.000102195	ENSG00000071553	537	X	154428632	154436516	1	protein_coding	ATPase H+ transporting accessory protein 1 [Source:HGNC Symbol;Acc:HGNC:868]
SULF1	-0.961203	6.5362	2.90505e-06	0.000102195	ENSG00000137573	23213	8	69466624	69660915	1	protein_coding	sulfatase 1 [Source:HGNC Symbol;Acc:HGNC:20391]
KNL1	0.836474	4.87657	2.90544e-06	0.000102195	ENSG00000137812	57082	15	40594020	40664342	1	protein_coding	kinetochore scaffold 1 [Source:HGNC Symbol;Acc:HGNC:24054]
FOXL2NB	0.549119	2.54328	2.93223e-06	0.000103011	ENSG00000206262	401089	3	138947234	138953451	1	protein_coding	FOXL2 neighbor [Source:HGNC Symbol;Acc:HGNC:34428]
COL4A2	-0.733272	4.12647	2.94068e-06	0.000103107	ENSG00000134871	1284	13	110305812	110513027	1	protein_coding	collagen type IV alpha 2 chain [Source:HGNC Symbol;Acc:HGNC:2203]
SLC30A1	-0.642133	3.73939	2.94749e-06	0.000103107	ENSG00000170385	7779	1	211571568	211578742	-1	protein_coding	solute carrier family 30 member 1 [Source:HGNC Symbol;Acc:HGNC:11012]
AKR1C1	-0.650839	6.02392	2.94907e-06	0.000103107	ENSG00000187134	1645	10	4963253	4983283	1	protein_coding	aldo-keto reductase family 1 member C1 [Source:HGNC Symbol;Acc:HGNC:384]
LURAP1L	-0.704643	3.8364	2.94928e-06	0.000103107	ENSG00000153714	286343	9	12775021	12822131	1	protein_coding	leucine rich adaptor protein 1 like [Source:HGNC Symbol;Acc:HGNC:31452]
MB21D2	0.688705	3.57937	2.96967e-06	0.000103694	ENSG00000180611	151963	3	192796815	192918161	-1	protein_coding	Mab-21 domain containing 2 [Source:HGNC Symbol;Acc:HGNC:30438]
MRPS34	-0.49712	6.59023	2.97827e-06	0.000103868	ENSG00000074071	65993	16	1771890	1773155	-1	protein_coding	mitochondrial ribosomal protein S34 [Source:HGNC Symbol;Acc:HGNC:16618]
ERG28	-0.59796	5.65796	3.00466e-06	0.000104661	ENSG00000133935	11161	14	75649791	75661189	-1	protein_coding	ergosterol biosynthesis 28 homolog [Source:HGNC Symbol;Acc:HGNC:1187]
OSGIN1	-0.772428	4.1949	3.08298e-06	0.000107259	ENSG00000140961	29948	16	83948282	83966332	1	protein_coding	oxidative stress induced growth inhibitor 1 [Source:HGNC Symbol;Acc:HGNC:30093]
IDS	-0.639923	4.84558	3.15291e-06	0.00010956	ENSG00000010404	3423	X	149476990	149521096	-1	protein_coding	iduronate 2-sulfatase [Source:HGNC Symbol;Acc:HGNC:5389]
PAN3	0.607575	4.30275	3.24773e-06	0.000112719	ENSG00000152520	255967	13	28138506	28295335	1	protein_coding	PAN3 poly(A) specific ribonuclease subunit [Source:HGNC Symbol;Acc:HGNC:29991]
KAZALD1	-0.68222	3.50836	3.2735e-06	0.000113476	ENSG00000107821	81621	10	101061841	101068131	1	protein_coding	Kazal type serine peptidase inhibitor domain 1 [Source:HGNC Symbol;Acc:HGNC:25460]
FBN1	-0.480068	8.26303	3.29881e-06	0.000113941	ENSG00000166147	2200	15	48408306	48645849	-1	protein_coding	fibrillin 1 [Source:HGNC Symbol;Acc:HGNC:3603]
UBE2L6	-0.576849	6.18965	3.30383e-06	0.000113941	ENSG00000156587	9246	11	57551656	57568284	-1	protein_coding	ubiquitin conjugating enzyme E2 L6 [Source:HGNC Symbol;Acc:HGNC:12490]
IFIT3	-0.768651	4.85547	3.3045e-06	0.000113941	ENSG00000119917	3437	10	89327894	89340971	1	protein_coding	interferon induced protein with tetratricopeptide repeats 3 [Source:HGNC Symbol;Acc:HGNC:5411]
HSPB11	0.562101	5.86901	3.30474e-06	0.000113941	ENSG00000081870	51668	1	53916574	53945929	-1	protein_coding	heat shock protein family B (small) member 11 [Source:HGNC Symbol;Acc:HGNC:25019]
TMEM155	0.676218	3.32963	3.30672e-06	0.000113941	ENSG00000164112	132332	4	121758933	121765427	-1	protein_coding	transmembrane protein 155 [Source:HGNC Symbol;Acc:HGNC:26418]
KLHDC3	-0.644921	5.6067	3.31645e-06	0.00011414	ENSG00000124702	116138	6	43014103	43021298	1	protein_coding	kelch domain containing 3 [Source:HGNC Symbol;Acc:HGNC:20704]
PPIC	-0.427456	6.88368	3.3245e-06	0.00011428	ENSG00000168938	5480	5	123023250	123036741	-1	protein_coding	peptidylprolyl isomerase C [Source:HGNC Symbol;Acc:HGNC:9256]
RNF11	-0.606491	5.23877	3.33049e-06	0.00011435	ENSG00000123091	26994	1	51236271	51273455	1	protein_coding	ring finger protein 11 [Source:HGNC Symbol;Acc:HGNC:10056]
BST1	-0.729943	4.39252	3.35092e-06	0.000114914	ENSG00000109743	683	4	15702950	15738313	1	protein_coding	bone marrow stromal cell antigen 1 [Source:HGNC Symbol;Acc:HGNC:1118]
EBNA1BP2	0.36135	7.35246	3.35835e-06	0.000115032	ENSG00000117395	10969	1	43164175	43270936	-1	protein_coding	EBNA1 binding protein 2 [Source:HGNC Symbol;Acc:HGNC:15531]
ZNF385D	0.650625	3.4374	3.36577e-06	0.000115149	ENSG00000151789	79750	3	21412222	22373321	-1	protein_coding	zinc finger protein 385D [Source:HGNC Symbol;Acc:HGNC:26191]
WDR1	-0.55121	8.2629	3.42763e-06	0.000117126	ENSG00000071127	9948	4	10074339	10116949	-1	protein_coding	WD repeat domain 1 [Source:HGNC Symbol;Acc:HGNC:12754]
C1QTNF1	0.505664	2.47634	3.47589e-06	0.000118634	ENSG00000173918	114897	17	79022814	79049788	1	protein_coding	C1q and TNF related 1 [Source:HGNC Symbol;Acc:HGNC:14324]
BABAM1	-0.533147	5.59502	3.48333e-06	0.000118747	ENSG00000105393	29086	19	17267350	17281249	1	protein_coding	BRISC and BRCA1 A complex member 1 [Source:HGNC Symbol;Acc:HGNC:25008]
APCDD1	0.586781	2.83571	3.48968e-06	0.000118823	ENSG00000154856	147495	18	10454628	10489948	1	protein_coding	APC down-regulated 1 [Source:HGNC Symbol;Acc:HGNC:15718]
ATP6V1H	-0.455216	6.84038	3.53436e-06	0.000120202	ENSG00000047249	51606	8	53715557	53843558	-1	protein_coding	ATPase H+ transporting V1 subunit H [Source:HGNC Symbol;Acc:HGNC:18303]
RGS10	0.624888	4.54674	3.55779e-06	0.000120855	ENSG00000148908	6001	10	119499828	119542708	-1	protein_coding	regulator of G protein signaling 10 [Source:HGNC Symbol;Acc:HGNC:9992]
KLHL7	0.63071	5.55837	3.58166e-06	0.000121523	ENSG00000122550	55975	7	23105758	23177914	1	protein_coding	kelch like family member 7 [Source:HGNC Symbol;Acc:HGNC:15646]
PSPHP1	0.476308	2.40089	3.5981e-06	0.000121937	ENSG00000226278		7	55764797	55773288	1	unprocessed_pseudogene	phosphoserine phosphatase pseudogene 1 [Source:HGNC Symbol;Acc:HGNC:9578]
ANAPC11	0.265925	8.73256	3.60872e-06	0.000122153	ENSG00000141552	51529	17	81890790	81900991	1	protein_coding	anaphase promoting complex subunit 11 [Source:HGNC Symbol;Acc:HGNC:14452]
EPS8L2	-0.639029	3.21467	3.64866e-06	0.00012336	ENSG00000177106	64787	11	694438	727727	1	protein_coding	EPS8 like 2 [Source:HGNC Symbol;Acc:HGNC:21296]
MVD	-0.761236	4.68903	3.65641e-06	0.000123477	ENSG00000167508	4597	16	88651935	88663161	-1	protein_coding	mevalonate diphosphate decarboxylase [Source:HGNC Symbol;Acc:HGNC:7529]
NDC80	0.825733	5.92159	3.71779e-06	0.000125402	ENSG00000080986	10403	18	2571511	2616635	1	protein_coding	NDC80, kinetochore complex component [Source:HGNC Symbol;Acc:HGNC:16909]
RAD18	0.693481	4.41054	3.75437e-06	0.000126488	ENSG00000070950	56852	3	8775402	8963773	-1	protein_coding	RAD18, E3 ubiquitin protein ligase [Source:HGNC Symbol;Acc:HGNC:18278]
FTL	-0.306394	13.698	3.93194e-06	0.000132316	ENSG00000087086	2512	19	48965301	48966878	1	protein_coding	ferritin light chain [Source:HGNC Symbol;Acc:HGNC:3999]
FMN2	-0.601103	5.65077	3.94002e-06	0.000132432	ENSG00000155816	56776	1	240014348	240475189	1	protein_coding	formin 2 [Source:HGNC Symbol;Acc:HGNC:14074]
DRAP1	-0.374453	7.96911	3.9655e-06	0.000133134	ENSG00000175550	10589	11	65919257	65921561	1	protein_coding	DR1 associated protein 1 [Source:HGNC Symbol;Acc:HGNC:3019]
KIF11	0.810426	5.1214	4.02778e-06	0.000135067	ENSG00000138160	3832	10	92593286	92655395	1	protein_coding	kinesin family member 11 [Source:HGNC Symbol;Acc:HGNC:6388]
MALL	-0.603861	3.31841	4.30409e-06	0.000144019	ENSG00000144063	7851	2	110083870	110116566	-1	protein_coding	mal, T-cell differentiation protein like [Source:HGNC Symbol;Acc:HGNC:6818]
PIGG	0.748742	5.36699	4.30474e-06	0.000144019	ENSG00000174227	54872	4	499210	540196	1	protein_coding	phosphatidylinositol glycan anchor biosynthesis class G [Source:HGNC Symbol;Acc:HGNC:25985]
MALSU1	0.587079	5.92105	4.33341e-06	0.000144809	ENSG00000156928	115416	7	23298739	23311729	1	protein_coding	mitochondrial assembly of ribosomal large subunit 1 [Source:HGNC Symbol;Acc:HGNC:21721]
IK	0.423047	6.97339	4.35802e-06	0.000145463	ENSG00000113141	3550	5	140647058	140662479	1	protein_coding	IK cytokine, down-regulator of HLA II [Source:HGNC Symbol;Acc:HGNC:5958]
RPL15	-0.229309	9.34754	4.38208e-06	0.000146097	ENSG00000174748	6138	3	23916545	23923692	1	protein_coding	ribosomal protein L15 [Source:HGNC Symbol;Acc:HGNC:10306]
CALCOCO1	-0.752308	5.5342	4.55667e-06	0.000151732	ENSG00000012822	57658	12	53708517	53727745	-1	protein_coding	calcium binding and coiled-coil domain 1 [Source:HGNC Symbol;Acc:HGNC:29306]
EXOSC9	0.586901	6.06601	4.56166e-06	0.000151732	ENSG00000123737	5393	4	121801317	121817021	1	protein_coding	exosome component 9 [Source:HGNC Symbol;Acc:HGNC:9137]
EFEMP2	-0.446928	9.46671	4.58783e-06	0.000152426	ENSG00000172638	30008	11	65866441	65873592	-1	protein_coding	EGF containing fibulin like extracellular matrix protein 2 [Source:HGNC Symbol;Acc:HGNC:3219]
EIF5AL1	-0.582909	3.72098	4.73827e-06	0.000157062	ENSG00000253626	143244	10	79512601	79516440	1	protein_coding	eukaryotic translation initiation factor 5A-like 1 [Source:HGNC Symbol;Acc:HGNC:17419]
WDR41	0.573015	6.76787	4.80891e-06	0.00015922	ENSG00000164253	55255	5	77425970	77620611	-1	protein_coding	WD repeat domain 41 [Source:HGNC Symbol;Acc:HGNC:25601]
MT-RNR1	0.490139	7.93695	4.93105e-06	0.000163076	ENSG00000211459	4549	MT	648	1601	1	Mt_rRNA	mitochondrially encoded 12S RNA [Source:HGNC Symbol;Acc:HGNC:7470]
ATP6V1F	-0.289948	8.29588	5.08979e-06	0.000168132	ENSG00000128524	9296	7	128862826	128865844	1	protein_coding	ATPase H+ transporting V1 subunit F [Source:HGNC Symbol;Acc:HGNC:16832]
MITF	0.567595	2.77661	5.0978e-06	0.000168204	ENSG00000187098	4286	3	69739435	69968337	1	protein_coding	melanogenesis associated transcription factor [Source:HGNC Symbol;Acc:HGNC:7105]
ATP6V0B	-0.278685	8.22232	5.12691e-06	0.000168971	ENSG00000117410	533	1	43974487	43978295	1	protein_coding	ATPase H+ transporting V0 subunit b [Source:HGNC Symbol;Acc:HGNC:861]
SESN2	-0.646186	3.27885	5.16344e-06	0.000169807	ENSG00000130766	83667	1	28259527	28282491	1	protein_coding	sestrin 2 [Source:HGNC Symbol;Acc:HGNC:20746]
HSPA8P1	0.56868	3.13965	5.16409e-06	0.000169807	ENSG00000234176		X	121203182	121205014	-1	processed_pseudogene	heat shock protein family A (Hsp70) member 8 pseudogene 1 [Source:HGNC Symbol;Acc:HGNC:5245]
NTNG1	0.76296	4.83655	5.18092e-06	0.000170166	ENSG00000162631	22854	1	107140007	107483458	1	protein_coding	netrin G1 [Source:HGNC Symbol;Acc:HGNC:23319]
RGMB	0.50173	7.41845	5.22263e-06	0.000171294	ENSG00000174136	285704	5	98768650	98798643	1	protein_coding	repulsive guidance molecule family member b [Source:HGNC Symbol;Acc:HGNC:26896]
TTLL7	0.602544	3.16007	5.22716e-06	0.000171294	ENSG00000137941	79739	1	83865028	83999150	-1	protein_coding	tubulin tyrosine ligase like 7 [Source:HGNC Symbol;Acc:HGNC:26242]
DEK	0.456901	7.59428	5.4649e-06	0.000178881	ENSG00000124795	7913	6	18223868	18264823	-1	protein_coding	DEK proto-oncogene [Source:HGNC Symbol;Acc:HGNC:2768]
PLCD3	-0.668496	3.64731	5.5086e-06	0.000180106	ENSG00000161714	113026	17	45108967	45133354	-1	protein_coding	phospholipase C delta 3 [Source:HGNC Symbol;Acc:HGNC:9061]
FDXR	-0.713472	4.69512	5.52301e-06	0.000180372	ENSG00000161513	2232	17	74862497	74873031	-1	protein_coding	ferredoxin reductase [Source:HGNC Symbol;Acc:HGNC:3642]
MEIS1	-0.675955	3.71825	5.5373e-06	0.000180561	ENSG00000143995	4211	2	66433452	66573869	1	protein_coding	Meis homeobox 1 [Source:HGNC Symbol;Acc:HGNC:7000]
VPS28	-0.393546	7.34221	5.54135e-06	0.000180561	ENSG00000160948	51160	8	144423601	144428563	-1	protein_coding	VPS28, ESCRT-I subunit [Source:HGNC Symbol;Acc:HGNC:18178]
UGDH	-0.506696	6.92674	5.58323e-06	0.000181589	ENSG00000109814	7358	4	39498755	39528311	-1	protein_coding	UDP-glucose 6-dehydrogenase [Source:HGNC Symbol;Acc:HGNC:12525]
ASNA1	-0.495081	6.96901	5.58551e-06	0.000181589	ENSG00000198356	439	19	12737139	12748323	1	protein_coding	arsA arsenite transporter, ATP-binding, homolog 1 (bacterial) [Source:HGNC Symbol;Acc:HGNC:752]
PRC1	0.657141	4.0194	5.70262e-06	0.000185187	ENSG00000198901	9055	15	90966038	90995629	-1	protein_coding	protein regulator of cytokinesis 1 [Source:HGNC Symbol;Acc:HGNC:9341]
VPS36	0.604287	5.319	5.81225e-06	0.000188534	ENSG00000136100	51028	13	52412602	52450628	-1	protein_coding	vacuolar protein sorting 36 homolog [Source:HGNC Symbol;Acc:HGNC:20312]
TMEM219	-0.320028	7.66918	5.93133e-06	0.000192181	ENSG00000149932	124446	16	29940885	29973052	1	protein_coding	transmembrane protein 219 [Source:HGNC Symbol;Acc:HGNC:25201]
NDUFS7	-0.532819	5.43626	5.99282e-06	0.000193954	ENSG00000115286	374291	19	1383527	1395589	1	protein_coding	NADH:ubiquinone oxidoreductase core subunit S7 [Source:HGNC Symbol;Acc:HGNC:7714]
GUK1	-0.289295	8.91885	6.03512e-06	0.000194934	ENSG00000143774	2987	1	228139962	228148984	1	protein_coding	guanylate kinase 1 [Source:HGNC Symbol;Acc:HGNC:4693]
HOXA11-AS	0.515759	2.58134	6.03663e-06	0.000194934	ENSG00000240990	221883	7	27184518	27189293	1	antisense_RNA	HOXA11 antisense RNA [Source:HGNC Symbol;Acc:HGNC:24957]
SNX7	0.526841	6.40418	6.11508e-06	0.000197246	ENSG00000162627	51375	1	98661701	98760500	1	protein_coding	sorting nexin 7 [Source:HGNC Symbol;Acc:HGNC:14971]
DYNLL1	0.233523	9.90612	6.31972e-06	0.000203618	ENSG00000088986	8655	12	120469850	120498493	1	protein_coding	dynein light chain LC8-type 1 [Source:HGNC Symbol;Acc:HGNC:15476]
KCNJ2	0.686198	3.15472	6.33894e-06	0.000204009	ENSG00000123700	3759	17	70168673	70180048	1	protein_coding	potassium voltage-gated channel subfamily J member 2 [Source:HGNC Symbol;Acc:HGNC:6263]
TES	-0.60858	5.73409	6.35172e-06	0.000204192	ENSG00000135269	26136	7	116210493	116258783	1	protein_coding	testin LIM domain protein [Source:HGNC Symbol;Acc:HGNC:14620]
TFPT	-0.607311	3.79414	6.36021e-06	0.000204237	ENSG00000273833	29844	CHR_HSCHR19LRC_LRC_T_CTG3_1	54107066	54115801	-1	protein_coding	TCF3 fusion partner [Source:HGNC Symbol;Acc:HGNC:13630]
TFPT	-0.607311	3.79414	6.36021e-06	0.000204237	ENSG00000105619	29844	19	54107013	54115675	-1	protein_coding	TCF3 fusion partner [Source:HGNC Symbol;Acc:HGNC:13630]
TFPT	-0.607311	3.79414	6.36021e-06	0.000204237	ENSG00000276263	29844	CHR_HSCHR19LRC_LRC_I_CTG3_1	54107066	54115801	-1	protein_coding	TCF3 fusion partner [Source:HGNC Symbol;Acc:HGNC:13630]
TFPT	-0.607311	3.79414	6.36021e-06	0.000204237	ENSG00000276323	29844	CHR_HSCHR19LRC_COX2_CTG3_1	54107066	54115801	-1	protein_coding	TCF3 fusion partner [Source:HGNC Symbol;Acc:HGNC:13630]
TFPT	-0.607311	3.79414	6.36021e-06	0.000204237	ENSG00000275086	29844	CHR_HSCHR19LRC_LRC_J_CTG3_1	54107066	54115801	-1	protein_coding	TCF3 fusion partner [Source:HGNC Symbol;Acc:HGNC:13630]
TFPT	-0.607311	3.79414	6.36021e-06	0.000204237	ENSG00000278161	29844	CHR_HSCHR19LRC_PGF1_CTG3_1	54107066	54115801	-1	protein_coding	TCF3 fusion partner [Source:HGNC Symbol;Acc:HGNC:13630]
TFPT	-0.607311	3.79414	6.36021e-06	0.000204237	ENSG00000276504	29844	CHR_HSCHR19_4_CTG3_1	54107066	54115801	-1	protein_coding	TCF3 fusion partner [Source:HGNC Symbol;Acc:HGNC:13630]
TFPT	-0.607311	3.79414	6.36021e-06	0.000204237	ENSG00000276022	29844	CHR_HSCHR19LRC_PGF2_CTG3_1	54107066	54115801	-1	protein_coding	TCF3 fusion partner [Source:HGNC Symbol;Acc:HGNC:13630]
TFPT	-0.607311	3.79414	6.36021e-06	0.000204237	ENSG00000274073	29844	CHR_HSCHR19LRC_COX1_CTG3_1	54107066	54115801	-1	protein_coding	TCF3 fusion partner [Source:HGNC Symbol;Acc:HGNC:13630]
TFPT	-0.607311	3.79414	6.36021e-06	0.000204237	ENSG00000276296	29844	CHR_HSCHR19LRC_LRC_S_CTG3_1	54107066	54115801	-1	protein_coding	TCF3 fusion partner [Source:HGNC Symbol;Acc:HGNC:13630]
CDCA3	0.807412	6.7365	6.43201e-06	0.000206312	ENSG00000111665	83461	12	6844793	6852066	-1	protein_coding	cell division cycle associated 3 [Source:HGNC Symbol;Acc:HGNC:14624]
NUP35	0.731893	4.62186	6.4479e-06	0.000206585	ENSG00000163002	129401	2	183117513	183161680	1	protein_coding	nucleoporin 35 [Source:HGNC Symbol;Acc:HGNC:29797]
ABHD14B	-0.624422	5.35065	6.46181e-06	0.000206585	ENSG00000114779	84836	3	51968510	51983409	-1	protein_coding	abhydrolase domain containing 14B [Source:HGNC Symbol;Acc:HGNC:28235]
PLSCR1	0.632525	4.74681	6.46206e-06	0.000206585	ENSG00000188313	5359	3	146515180	146544864	-1	protein_coding	phospholipid scramblase 1 [Source:HGNC Symbol;Acc:HGNC:9092]
LRRC8C	0.669788	3.41766	6.77875e-06	0.000216469	ENSG00000171488	84230	1	89633072	89769903	1	protein_coding	leucine rich repeat containing 8 family member C [Source:HGNC Symbol;Acc:HGNC:25075]
PABPC1P4	-0.519679	2.71365	6.79614e-06	0.000216783	ENSG00000255642		12	63822021	63823895	1	processed_pseudogene	poly(A) binding protein cytoplasmic 1 pseudogene 4 [Source:HGNC Symbol;Acc:HGNC:8563]
AGPAT1	-0.651033	5.28447	6.81368e-06	0.000217102	ENSG00000228892	10554	CHR_HSCHR6_MHC_SSTO_CTG1	32175884	32185768	-1	protein_coding	1-acylglycerol-3-phosphate O-acyltransferase 1 [Source:HGNC Symbol;Acc:HGNC:324]
AGPAT1	-0.651033	5.28447	6.81368e-06	0.000217102	ENSG00000204310	10554	6	32168212	32178096	-1	protein_coding	1-acylglycerol-3-phosphate O-acyltransferase 1 [Source:HGNC Symbol;Acc:HGNC:324]
AGPAT1	-0.651033	5.28447	6.81368e-06	0.000217102	ENSG00000236873	10554	CHR_HSCHR6_MHC_APD_CTG1	32235221	32245105	-1	protein_coding	1-acylglycerol-3-phosphate O-acyltransferase 1 [Source:HGNC Symbol;Acc:HGNC:324]
AGPAT1	-0.651033	5.28447	6.81368e-06	0.000217102	ENSG00000226467	10554	CHR_HSCHR6_MHC_COX_CTG1	32116683	32126567	-1	protein_coding	1-acylglycerol-3-phosphate O-acyltransferase 1 [Source:HGNC Symbol;Acc:HGNC:324]
AGPAT1	-0.651033	5.28447	6.81368e-06	0.000217102	ENSG00000227642	10554	CHR_HSCHR6_MHC_MANN_CTG1	32207600	32217484	-1	protein_coding	1-acylglycerol-3-phosphate O-acyltransferase 1 [Source:HGNC Symbol;Acc:HGNC:324]
AGPAT1	-0.651033	5.28447	6.81368e-06	0.000217102	ENSG00000235758	10554	CHR_HSCHR6_MHC_MCF_CTG1	32244640	32254524	-1	protein_coding	1-acylglycerol-3-phosphate O-acyltransferase 1 [Source:HGNC Symbol;Acc:HGNC:324]
AGPAT1	-0.651033	5.28447	6.81368e-06	0.000217102	ENSG00000206324	10554	CHR_HSCHR6_MHC_QBL_CTG1	32125820	32135704	-1	protein_coding	1-acylglycerol-3-phosphate O-acyltransferase 1 [Source:HGNC Symbol;Acc:HGNC:324]
YIPF3	-0.417641	7.55412	6.82694e-06	0.000217284	ENSG00000137207	25844	6	43511827	43516990	-1	protein_coding	Yip1 domain family member 3 [Source:HGNC Symbol;Acc:HGNC:21023]
ANXA7	-0.271605	8.44467	6.92733e-06	0.000220235	ENSG00000138279	310	10	73375101	73414076	-1	protein_coding	annexin A7 [Source:HGNC Symbol;Acc:HGNC:545]
SERPINE1	0.436456	10.5523	6.98868e-06	0.000221941	ENSG00000106366	5054	7	101127089	101139266	1	protein_coding	serpin family E member 1 [Source:HGNC Symbol;Acc:HGNC:8583]
CALCOCO2	0.538384	6.26862	7.11044e-06	0.000225558	ENSG00000136436	10241	17	48830988	48866522	1	protein_coding	calcium binding and coiled-coil domain 2 [Source:HGNC Symbol;Acc:HGNC:29912]
FTSJ1	-0.548686	6.39036	7.23977e-06	0.000229215	ENSG00000068438	24140	X	48476021	48486364	1	protein_coding	FtsJ RNA methyltransferase homolog 1 (E. coli) [Source:HGNC Symbol;Acc:HGNC:13254]
SPAG5	0.863776	6.04745	7.24165e-06	0.000229215	ENSG00000076382	10615	17	28577565	28599279	-1	protein_coding	sperm associated antigen 5 [Source:HGNC Symbol;Acc:HGNC:13452]
ZNF445	0.577352	3.00403	7.29273e-06	0.000230579	ENSG00000283034	353274	CHR_HG2066_PATCH	44431720	44477670	-1	protein_coding	zinc finger protein 445 [Source:HGNC Symbol;Acc:HGNC:21018]
ZNF445	0.577352	3.00403	7.29273e-06	0.000230579	ENSG00000185219	353274	3	44431720	44477670	-1	protein_coding	zinc finger protein 445 [Source:HGNC Symbol;Acc:HGNC:21018]
HMGN1	0.392006	6.92844	7.35424e-06	0.000232268	ENSG00000205581	3150	21	39342315	39349647	-1	protein_coding	high mobility group nucleosome binding domain 1 [Source:HGNC Symbol;Acc:HGNC:4984]
TCTA	-0.560435	5.91231	7.43594e-06	0.000234591	ENSG00000145022	6988	3	49412206	49416475	1	protein_coding	T-cell leukemia translocation altered [Source:HGNC Symbol;Acc:HGNC:11692]
TM9SF2	0.417646	7.48837	7.45506e-06	0.000234937	ENSG00000125304	9375	13	99501417	99564006	1	protein_coding	transmembrane 9 superfamily member 2 [Source:HGNC Symbol;Acc:HGNC:11865]
MZT1	0.648195	5.4093	7.503e-06	0.000236009	ENSG00000204899	440145	13	72708357	72727687	-1	protein_coding	mitotic spindle organizing protein 1 [Source:HGNC Symbol;Acc:HGNC:33830]
CDH11	0.566168	7.07303	7.51127e-06	0.000236009	ENSG00000140937	1009	16	64943753	65126112	-1	protein_coding	cadherin 11 [Source:HGNC Symbol;Acc:HGNC:1750]
RPS18	-0.203354	10.3434	7.51371e-06	0.000236009	ENSG00000223367	6222	CHR_HSCHR6_MHC_DBB_CTG1	33249931	33254431	1	protein_coding	ribosomal protein S18 [Source:HGNC Symbol;Acc:HGNC:10401]
RPS18	-0.203354	10.3434	7.51371e-06	0.000236009	ENSG00000096150	6222	CHR_HSCHR6_MHC_QBL_CTG1	33200834	33205337	1	protein_coding	ribosomal protein S18 [Source:HGNC Symbol;Acc:HGNC:10401]
RPS18	-0.203354	10.3434	7.51371e-06	0.000236009	ENSG00000231500	6222	6	33272010	33276510	1	protein_coding	ribosomal protein S18 [Source:HGNC Symbol;Acc:HGNC:10401]
RPS18	-0.203354	10.3434	7.51371e-06	0.000236009	ENSG00000227794	6222	CHR_HSCHR6_MHC_SSTO_CTG1	33412156	33415676	1	protein_coding	ribosomal protein S18 [Source:HGNC Symbol;Acc:HGNC:10401]
RPS18	-0.203354	10.3434	7.51371e-06	0.000236009	ENSG00000226225	6222	CHR_HSCHR6_MHC_MCF_CTG1	33442379	33446883	1	protein_coding	ribosomal protein S18 [Source:HGNC Symbol;Acc:HGNC:10401]
RPS18	-0.203354	10.3434	7.51371e-06	0.000236009	ENSG00000235650	6222	CHR_HSCHR6_MHC_COX_CTG1	33193610	33198110	1	protein_coding	ribosomal protein S18 [Source:HGNC Symbol;Acc:HGNC:10401]
SYTL4	0.500051	2.44611	7.53738e-06	0.000236495	ENSG00000102362	94121	X	100674491	100732123	-1	protein_coding	synaptotagmin like 4 [Source:HGNC Symbol;Acc:HGNC:15588]
VPS45	0.653678	5.55693	7.62523e-06	0.000238727	ENSG00000136631	11311	1	150067293	150145327	1	protein_coding	vacuolar protein sorting 45 homolog [Source:HGNC Symbol;Acc:HGNC:14579]
BAG6	-0.672161	5.69599	7.62941e-06	0.000238727	ENSG00000234651	7917	CHR_HSCHR6_MHC_MCF_CTG1	31715314	31728984	-1	protein_coding	BCL2 associated athanogene 6 [Source:HGNC Symbol;Acc:HGNC:13919]
BAG6	-0.672161	5.69599	7.62941e-06	0.000238727	ENSG00000228760	7917	CHR_HSCHR6_MHC_MANN_CTG1	31678475	31692158	-1	protein_coding	BCL2 associated athanogene 6 [Source:HGNC Symbol;Acc:HGNC:13919]
BAG6	-0.672161	5.69599	7.62941e-06	0.000238727	ENSG00000229524	7917	CHR_HSCHR6_MHC_COX_CTG1	31626429	31640114	-1	protein_coding	BCL2 associated athanogene 6 [Source:HGNC Symbol;Acc:HGNC:13919]
BAG6	-0.672161	5.69599	7.62941e-06	0.000238727	ENSG00000233348	7917	CHR_HSCHR6_MHC_SSTO_CTG1	31629769	31643448	-1	protein_coding	BCL2 associated athanogene 6 [Source:HGNC Symbol;Acc:HGNC:13919]
BAG6	-0.672161	5.69599	7.62941e-06	0.000238727	ENSG00000204463	7917	6	31639028	31652705	-1	protein_coding	BCL2 associated athanogene 6 [Source:HGNC Symbol;Acc:HGNC:13919]
BAG6	-0.672161	5.69599	7.62941e-06	0.000238727	ENSG00000096155	7917	CHR_HSCHR6_MHC_QBL_CTG1	31629248	31642931	-1	protein_coding	BCL2 associated athanogene 6 [Source:HGNC Symbol;Acc:HGNC:13919]
BAG6	-0.672161	5.69599	7.62941e-06	0.000238727	ENSG00000227761	7917	CHR_HSCHR6_MHC_DBB_CTG1	31621198	31634883	-1	protein_coding	BCL2 associated athanogene 6 [Source:HGNC Symbol;Acc:HGNC:13919]
SERPINB7	0.622107	3.0788	7.63341e-06	0.000238727	ENSG00000166396	8710	18	63752935	63805376	1	protein_coding	serpin family B member 7 [Source:HGNC Symbol;Acc:HGNC:13902]
FOXF1	0.597752	3.04214	7.64358e-06	0.000238759	ENSG00000103241	2294	16	86510527	86515418	1	protein_coding	forkhead box F1 [Source:HGNC Symbol;Acc:HGNC:3809]
G3BP1	0.338837	9.27929	7.65105e-06	0.000238759	ENSG00000145907	10146	5	151771045	151812785	1	protein_coding	G3BP stress granule assembly factor 1 [Source:HGNC Symbol;Acc:HGNC:30292]
RBM39	0.367448	7.32196	7.72825e-06	0.000240668	ENSG00000131051	9584	20	35701347	35742312	-1	protein_coding	RNA binding motif protein 39 [Source:HGNC Symbol;Acc:HGNC:15923]
COPS3	0.381706	7.16654	7.72894e-06	0.000240668	ENSG00000141030	8533	17	17246820	17281293	-1	protein_coding	COP9 signalosome subunit 3 [Source:HGNC Symbol;Acc:HGNC:2239]
NDUFA4	0.367138	8.76712	7.81115e-06	0.000242965	ENSG00000189043	4697	7	10931951	10940256	-1	protein_coding	NDUFA4, mitochondrial complex associated [Source:HGNC Symbol;Acc:HGNC:7687]
EEF1DP5	0.45451	2.36127	7.81996e-06	0.000242976	ENSG00000213130		6	128580113	128580884	-1	processed_pseudogene	eukaryotic translation elongation factor 1 delta pseudogene 5 [Source:HGNC Symbol;Acc:HGNC:33524]
TPR	0.456701	6.83784	7.90609e-06	0.000245387	ENSG00000047410	7175	1	186311652	186375693	-1	protein_coding	translocated promoter region, nuclear basket protein [Source:HGNC Symbol;Acc:HGNC:12017]
CCNA2	0.719808	6.83827	8.01879e-06	0.000248617	ENSG00000145386	890	4	121816444	121823933	-1	protein_coding	cyclin A2 [Source:HGNC Symbol;Acc:HGNC:1578]
TBX1	-0.468952	2.30449	8.08258e-06	0.000250325	ENSG00000184058	6899	22	19756703	19783593	1	protein_coding	T-box 1 [Source:HGNC Symbol;Acc:HGNC:11592]
HMCN1	0.621326	3.0367	8.13015e-06	0.000251527	ENSG00000143341	83872	1	185734551	186190949	1	protein_coding	hemicentin 1 [Source:HGNC Symbol;Acc:HGNC:19194]
GLCE	0.631307	3.44912	8.1523e-06	0.000251942	ENSG00000138604	26035	15	69160584	69272217	1	protein_coding	glucuronic acid epimerase [Source:HGNC Symbol;Acc:HGNC:17855]
AP002884.1	0.680147	3.81967	8.2376e-06	0.000254305	ENSG00000243250		11	112235371	112236025	-1	processed_pseudogene
GLDN	0.603902	2.81619	8.27849e-06	0.000255293	ENSG00000186417	342035	15	51341629	51408013	1	protein_coding	gliomedin [Source:HGNC Symbol;Acc:HGNC:29514]
STAT6	-0.696003	4.87441	8.30779e-06	0.000255923	ENSG00000166888	6778	12	57095408	57132139	-1	protein_coding	signal transducer and activator of transcription 6 [Source:HGNC Symbol;Acc:HGNC:11368]
TOM1L1	0.671545	3.59104	8.31975e-06	0.000256017	ENSG00000141198	10040	17	54899387	54961956	1	protein_coding	target of myb1 like 1 membrane trafficking protein [Source:HGNC Symbol;Acc:HGNC:11983]
SLC7A14	0.613136	2.88198	8.55844e-06	0.000263081	ENSG00000013293	57709	3	170459584	170586074	-1	protein_coding	solute carrier family 7 member 14 [Source:HGNC Symbol;Acc:HGNC:29326]
YPEL5	-0.453948	6.66866	8.63269e-06	0.00026508	ENSG00000119801	51646	2	30146941	30160533	1	protein_coding	yippee like 5 [Source:HGNC Symbol;Acc:HGNC:18329]
AL445189.2	-0.465818	2.32905	8.78488e-06	0.000269466	ENSG00000228834		6	108907615	108907873	-1	processed_pseudogene
MMP14	-0.698263	5.79848	8.80105e-06	0.000269674	ENSG00000157227	4323	14	22836557	22849027	1	protein_coding	matrix metallopeptidase 14 [Source:HGNC Symbol;Acc:HGNC:7160]
ORC5	0.643442	5.05122	8.99388e-06	0.000275289	ENSG00000164815	5001	7	104126341	104208047	-1	protein_coding	origin recognition complex subunit 5 [Source:HGNC Symbol;Acc:HGNC:8491]
AC090204.1	0.617314	3.26995	9.04509e-06	0.000276563	ENSG00000247134		8	32996178	33044855	1	lincRNA
ADA	-0.732416	4.41806	9.11436e-06	0.000278385	ENSG00000196839	100	20	44619522	44652233	-1	protein_coding	adenosine deaminase [Source:HGNC Symbol;Acc:HGNC:186]
HERPUD1	-0.428165	7.96012	9.12837e-06	0.000278517	ENSG00000051108	9709	16	56932048	56944863	1	protein_coding	homocysteine inducible ER protein with ubiquitin like domain 1 [Source:HGNC Symbol;Acc:HGNC:13744]
NGDN	0.543615	5.5894	9.22493e-06	0.000281165	ENSG00000129460	25983	14	23469688	23509862	1	protein_coding	neuroguidin [Source:HGNC Symbol;Acc:HGNC:20271]
TXNDC17	0.337491	7.71893	9.28541e-06	0.000282709	ENSG00000129235	84817	17	6640758	6644541	1	protein_coding	thioredoxin domain containing 17 [Source:HGNC Symbol;Acc:HGNC:28218]
LAMA2	0.620409	3.23061	9.32777e-06	0.000283435	ENSG00000196569	3908	6	128883141	129516569	1	protein_coding	laminin subunit alpha 2 [Source:HGNC Symbol;Acc:HGNC:6482]
PFKP	-0.58336	7.00344	9.32897e-06	0.000283435	ENSG00000067057	5214	10	3066333	3137712	1	protein_coding	phosphofructokinase, platelet [Source:HGNC Symbol;Acc:HGNC:8878]
LAMTOR1	-0.238932	8.783	9.34031e-06	0.00028348	ENSG00000149357	55004	11	72085895	72103387	-1	protein_coding	late endosomal/lysosomal adaptor, MAPK and MTOR activator 1 [Source:HGNC Symbol;Acc:HGNC:26068]
AXL	0.294742	9.00959	9.53033e-06	0.000288943	ENSG00000167601	558	19	41219203	41261766	1	protein_coding	AXL receptor tyrosine kinase [Source:HGNC Symbol;Acc:HGNC:905]
PTPRK	0.68093	4.86527	9.58037e-06	0.000289902	ENSG00000152894	5796	6	127968779	128520674	-1	protein_coding	protein tyrosine phosphatase, receptor type K [Source:HGNC Symbol;Acc:HGNC:9674]
PTPRK	0.68093	4.86527	9.58037e-06	0.000289902	ENSG00000273993	5796	CHR_HSCHR6_1_CTG8	127968779	128524810	-1	protein_coding	protein tyrosine phosphatase, receptor type K [Source:HGNC Symbol;Acc:HGNC:9674]
HTATSF1	0.561785	5.95227	9.58213e-06	0.000289902	ENSG00000102241	27336	X	136497079	136512346	1	protein_coding	HIV-1 Tat specific factor 1 [Source:HGNC Symbol;Acc:HGNC:5276]
PSMC5	0.263128	8.87972	9.63558e-06	0.000291213	ENSG00000087191	5705	17	63827152	63832026	1	protein_coding	proteasome 26S subunit, ATPase 5 [Source:HGNC Symbol;Acc:HGNC:9552]
PRDX4	0.273191	8.20105	9.69415e-06	0.000292347	ENSG00000123131	10549	X	23664262	23686399	1	protein_coding	peroxiredoxin 4 [Source:HGNC Symbol;Acc:HGNC:17169]
MECOM	0.489116	2.5506	9.69587e-06	0.000292347	ENSG00000085276	2122	3	169083499	169663618	-1	protein_coding	MDS1 and EVI1 complex locus [Source:HGNC Symbol;Acc:HGNC:3498]
TMPO	0.696068	6.00791	9.7036e-06	0.000292347	ENSG00000120802	7112	12	98515512	98550379	1	protein_coding	thymopoietin [Source:HGNC Symbol;Acc:HGNC:11875]
UBE2T	0.659916	6.57294	9.83958e-06	0.000296134	ENSG00000077152	29089	1	202331657	202341980	-1	protein_coding	ubiquitin conjugating enzyme E2 T [Source:HGNC Symbol;Acc:HGNC:25009]
LRRC28	-0.653186	3.98284	1.00863e-05	0.000303207	ENSG00000168904	123355	15	99251362	99390729	1	protein_coding	leucine rich repeat containing 28 [Source:HGNC Symbol;Acc:HGNC:28355]
IFNGR1	0.611206	5.58834	1.00957e-05	0.000303207	ENSG00000027697	3459	6	137197484	137219449	-1	protein_coding	interferon gamma receptor 1 [Source:HGNC Symbol;Acc:HGNC:5439]
PLPP5	-0.575706	5.4097	1.01186e-05	0.000303578	ENSG00000147535	84513	8	38263130	38269243	-1	protein_coding	phospholipid phosphatase 5 [Source:HGNC Symbol;Acc:HGNC:25026]
PYCR2	-0.582555	5.53955	1.02369e-05	0.000306488	ENSG00000143811	29920	1	225919877	225924340	-1	protein_coding	pyrroline-5-carboxylate reductase 2 [Source:HGNC Symbol;Acc:HGNC:30262]
ALG8	0.508936	6.01457	1.02651e-05	0.000307014	ENSG00000159063	79053	11	78100936	78139660	-1	protein_coding	ALG8, alpha-1,3-glucosyltransferase [Source:HGNC Symbol;Acc:HGNC:23161]
PUS7L	0.615392	4.04984	1.02945e-05	0.000307574	ENSG00000129317	83448	12	43718993	43758817	-1	protein_coding	pseudouridylate synthase 7 like [Source:HGNC Symbol;Acc:HGNC:25276]
CABLES1	-0.575586	2.72751	1.03105e-05	0.000307733	ENSG00000134508	91768	18	23134564	23260467	1	protein_coding	Cdk5 and Abl enzyme substrate 1 [Source:HGNC Symbol;Acc:HGNC:25097]
NUP85	0.67047	5.75635	1.04134e-05	0.00031048	ENSG00000125450	79902	17	75205659	75235758	1	protein_coding	nucleoporin 85 [Source:HGNC Symbol;Acc:HGNC:8734]
PTPRN	-0.555132	2.5643	1.04253e-05	0.000310514	ENSG00000054356	5798	2	219289623	219309648	-1	protein_coding	protein tyrosine phosphatase, receptor type N [Source:HGNC Symbol;Acc:HGNC:9676]
RAD23B	-0.31575	7.97311	1.04996e-05	0.000312403	ENSG00000119318	5887	9	107283137	107332194	1	protein_coding	RAD23 homolog B, nucleotide excision repair protein [Source:HGNC Symbol;Acc:HGNC:9813]
RECQL	0.528695	6.2122	1.05165e-05	0.000312583	ENSG00000004700	5965	12	21468911	21501669	-1	protein_coding	RecQ like helicase [Source:HGNC Symbol;Acc:HGNC:9948]
MRPL32	0.458997	6.55001	1.05988e-05	0.000314705	ENSG00000106591	64983	7	42932200	42948958	1	protein_coding	mitochondrial ribosomal protein L32 [Source:HGNC Symbol;Acc:HGNC:14035]
MSH2	0.696527	5.24564	1.0639e-05	0.000315573	ENSG00000095002	4436	2	47402969	47562311	1	protein_coding	mutS homolog 2 [Source:HGNC Symbol;Acc:HGNC:7325]
EMX2	-0.659824	4.22173	1.07127e-05	0.000317431	ENSG00000170370	2018	10	117542444	117549546	1	protein_coding	empty spiracles homeobox 2 [Source:HGNC Symbol;Acc:HGNC:3341]
FRMD6	0.501154	7.68286	1.08275e-05	0.000320502	ENSG00000139926	122786	14	51489100	51730727	1	protein_coding	FERM domain containing 6 [Source:HGNC Symbol;Acc:HGNC:19839]
NEK3	0.598487	3.36482	1.08394e-05	0.000320525	ENSG00000136098	4752	13	52132639	52159861	-1	protein_coding	NIMA related kinase 3 [Source:HGNC Symbol;Acc:HGNC:7746]
RRAS	-0.411759	7.13611	1.09571e-05	0.000323674	ENSG00000126458	6237	19	49635292	49640201	-1	protein_coding	related RAS viral (r-ras) oncogene homolog [Source:HGNC Symbol;Acc:HGNC:10447]
PCYOX1	-0.471753	6.44692	1.09906e-05	0.00032433	ENSG00000116005	51449	2	70257386	70281191	1	protein_coding	prenylcysteine oxidase 1 [Source:HGNC Symbol;Acc:HGNC:20588]
PPIL3	0.589264	4.66134	1.11354e-05	0.000328265	ENSG00000240344	53938	2	200870907	200889303	-1	protein_coding	peptidylprolyl isomerase like 3 [Source:HGNC Symbol;Acc:HGNC:9262]
PSMA3-AS1	0.598022	4.46606	1.11996e-05	0.000329821	ENSG00000257621	379025	14	58265365	58298134	-1	antisense_RNA	PSMA3 antisense RNA 1 [Source:HGNC Symbol;Acc:HGNC:26445]
VIM	-0.196521	11.8048	1.13028e-05	0.000332519	ENSG00000026025	7431	10	17228259	17237593	1	protein_coding	vimentin [Source:HGNC Symbol;Acc:HGNC:12692]
LINC00667	-0.615861	4.25838	1.13181e-05	0.000332629	ENSG00000263753	339290	18	5237826	5246508	1	lincRNA	long intergenic non-protein coding RNA 667 [Source:HGNC Symbol;Acc:HGNC:27906]
CFAP20	0.514507	6.10049	1.13424e-05	0.000333003	ENSG00000070761	29105	16	58113588	58129450	-1	protein_coding	cilia and flagella associated protein 20 [Source:HGNC Symbol;Acc:HGNC:29523]
TCF7	-0.562273	2.9039	1.1415e-05	0.000334795	ENSG00000081059	6932	5	134114711	134151865	1	protein_coding	transcription factor 7 [Source:HGNC Symbol;Acc:HGNC:11639]
ARL6IP1	0.620416	7.82911	1.15924e-05	0.000339304	ENSG00000170540	23204	16	18791667	18801678	-1	protein_coding	ADP ribosylation factor like GTPase 6 interacting protein 1 [Source:HGNC Symbol;Acc:HGNC:697]
PEPD	-0.523711	6.99707	1.16435e-05	0.000340455	ENSG00000124299	5184	19	33386950	33521794	-1	protein_coding	peptidase D [Source:HGNC Symbol;Acc:HGNC:8840]
HYLS1	0.700683	4.89114	1.22548e-05	0.000357965	ENSG00000198331	219844	11	125883614	125900648	1	protein_coding	HYLS1, centriolar and ciliogenesis associated [Source:HGNC Symbol;Acc:HGNC:26558]
TMCO1	0.329509	7.63374	1.22816e-05	0.000358382	ENSG00000143183	54499	1	165724293	165827755	-1	protein_coding	transmembrane and coiled-coil domains 1 [Source:HGNC Symbol;Acc:HGNC:18188]
MRPL24	0.355345	7.54478	1.23343e-05	0.000359557	ENSG00000143314	79590	1	156737303	156741590	-1	protein_coding	mitochondrial ribosomal protein L24 [Source:HGNC Symbol;Acc:HGNC:14037]
NREP	-0.585867	5.54503	1.25943e-05	0.000366763	ENSG00000134986	9315	5	111662621	111997464	-1	protein_coding	neuronal regeneration related protein [Source:HGNC Symbol;Acc:HGNC:16834]
NBL1	0.60892	4.89178	1.26521e-05	0.000367898	ENSG00000158747	4681	1	19640554	19658456	1	protein_coding	neuroblastoma 1, DAN family BMP antagonist [Source:HGNC Symbol;Acc:HGNC:7650]
JCAD	0.663618	4.40005	1.26588e-05	0.000367898	ENSG00000165757	57608	10	30012800	30115494	-1	protein_coding	junctional cadherin 5 associated [Source:HGNC Symbol;Acc:HGNC:29283]
RANGAP1	0.565701	6.92832	1.28053e-05	0.000371782	ENSG00000100401	5905	22	41245611	41286251	-1	protein_coding	Ran GTPase activating protein 1 [Source:HGNC Symbol;Acc:HGNC:9854]
TOLLIP	-0.617948	5.15093	1.28667e-05	0.000373186	ENSG00000078902	54472	11	1274371	1309654	-1	protein_coding	toll interacting protein [Source:HGNC Symbol;Acc:HGNC:16476]
SMYD2	0.617003	5.38247	1.30031e-05	0.000376763	ENSG00000143499	56950	1	214281102	214337131	1	protein_coding	SET and MYND domain containing 2 [Source:HGNC Symbol;Acc:HGNC:20982]
PFKM	-0.653506	5.70078	1.30569e-05	0.000377942	ENSG00000152556	5213	12	48105139	48146404	1	protein_coding	phosphofructokinase, muscle [Source:HGNC Symbol;Acc:HGNC:8877]
PRKG2	0.520104	2.63744	1.32594e-05	0.000383418	ENSG00000138669	5593	4	81087370	81215117	-1	protein_coding	protein kinase, cGMP-dependent, type II [Source:HGNC Symbol;Acc:HGNC:9416]
LMO4	0.600677	4.74341	1.33551e-05	0.000385795	ENSG00000143013	8543	1	87328468	87348923	1	protein_coding	LIM domain only 4 [Source:HGNC Symbol;Acc:HGNC:6644]
DIAPH3	0.684536	5.43503	1.35435e-05	0.000390847	ENSG00000139734	81624	13	59665583	60163987	-1	protein_coding	diaphanous related formin 3 [Source:HGNC Symbol;Acc:HGNC:15480]
CARHSP1	0.506475	6.31109	1.36418e-05	0.000393287	ENSG00000153048	23589	16	8852942	8869012	-1	protein_coding	calcium regulated heat stable protein 1 [Source:HGNC Symbol;Acc:HGNC:17150]
SHISA4	-0.626843	4.43191	1.42482e-05	0.00041036	ENSG00000198892	149345	1	201888680	201892306	1	protein_coding	shisa family member 4 [Source:HGNC Symbol;Acc:HGNC:27139]
SAT1	-0.557479	6.02123	1.43472e-05	0.000412799	ENSG00000130066	6303	X	23783173	23786226	1	protein_coding	spermidine/spermine N1-acetyltransferase 1 [Source:HGNC Symbol;Acc:HGNC:10540]
PLEKHG5	-0.486605	2.40257	1.44626e-05	0.000415703	ENSG00000171680	57449	1	6466092	6520061	-1	protein_coding	pleckstrin homology and RhoGEF domain containing G5 [Source:HGNC Symbol;Acc:HGNC:29105]
CENPQ	0.634948	3.91206	1.44982e-05	0.00041631	ENSG00000031691	55166	6	49463378	49493107	1	protein_coding	centromere protein Q [Source:HGNC Symbol;Acc:HGNC:21347]
LMCD1	-0.710307	3.93541	1.46474e-05	0.000420175	ENSG00000071282	29995	3	8501707	8574673	1	protein_coding	LIM and cysteine rich domains 1 [Source:HGNC Symbol;Acc:HGNC:6633]
TROAP	0.797903	4.94456	1.48028e-05	0.000424025	ENSG00000135451	10024	12	49323236	49331731	1	protein_coding	trophinin associated protein [Source:HGNC Symbol;Acc:HGNC:12327]
CSNK1A1	-0.361571	7.57794	1.48111e-05	0.000424025	ENSG00000113712	1452	5	149492197	149551552	-1	protein_coding	casein kinase 1 alpha 1 [Source:HGNC Symbol;Acc:HGNC:2451]
THOC3	0.561175	3.90142	1.49832e-05	0.000428526	ENSG00000051596	84321	5	175917873	176034680	-1	protein_coding	THO complex 3 [Source:HGNC Symbol;Acc:HGNC:19072]
CHMP2B	-0.481988	5.97505	1.4999e-05	0.000428553	ENSG00000083937	25978	3	87227271	87255548	1	protein_coding	charged multivesicular body protein 2B [Source:HGNC Symbol;Acc:HGNC:24537]
PLS3	-0.367817	8.5514	1.50709e-05	0.000430179	ENSG00000102024	5358	X	115561174	115650861	1	protein_coding	plastin 3 [Source:HGNC Symbol;Acc:HGNC:9091]
CMC1	0.551513	5.06232	1.54883e-05	0.000441654	ENSG00000187118	152100	3	28241584	28325142	1	protein_coding	C-X9-C motif containing 1 [Source:HGNC Symbol;Acc:HGNC:28783]
CD40	0.499377	2.49901	1.59041e-05	0.000453063	ENSG00000101017	958	20	46118272	46129863	1	protein_coding	CD40 molecule [Source:HGNC Symbol;Acc:HGNC:11919]
PHLDB2	0.687335	4.03019	1.64139e-05	0.000467123	ENSG00000144824	90102	3	111732497	111976517	1	protein_coding	pleckstrin homology like domain family B member 2 [Source:HGNC Symbol;Acc:HGNC:29573]
ERP29	-0.326652	7.70663	1.66078e-05	0.000472173	ENSG00000089248	10961	12	112013316	112023451	1	protein_coding	endoplasmic reticulum protein 29 [Source:HGNC Symbol;Acc:HGNC:13799]
TKT	-0.400276	8.59486	1.67526e-05	0.000475821	ENSG00000163931	7086	3	53224707	53256052	-1	protein_coding	transketolase [Source:HGNC Symbol;Acc:HGNC:11834]
SMARCA1	0.49942	6.59428	1.68258e-05	0.000477429	ENSG00000102038	6594	X	129446501	129523500	-1	protein_coding	SWI/SNF related, matrix associated, actin dependent regulator of chromatin, subfamily a, member 1 [Source:HGNC Symbol;Acc:HGNC:11097]
RAB9A	-0.602972	4.86501	1.6854e-05	0.000477756	ENSG00000123595	9367	X	13689125	13710506	1	protein_coding	RAB9A, member RAS oncogene family [Source:HGNC Symbol;Acc:HGNC:9792]
HELLS	0.693216	4.3105	1.71576e-05	0.000485884	ENSG00000119969	3070	10	94501434	94613905	1	protein_coding	helicase, lymphoid specific [Source:HGNC Symbol;Acc:HGNC:4861]
HNRNPK	0.269853	9.54832	1.72887e-05	0.000489116	ENSG00000165119	3190	9	83968083	83980616	-1	protein_coding	heterogeneous nuclear ribonucleoprotein K [Source:HGNC Symbol;Acc:HGNC:5044]
PNN	0.574065	5.45616	1.7437e-05	0.000492827	ENSG00000100941	5411	14	39175183	39183218	1	protein_coding	pinin, desmosome associated protein [Source:HGNC Symbol;Acc:HGNC:9162]
C1orf43	-0.275508	8.03762	1.76063e-05	0.000497123	ENSG00000143612	25912	1	154206706	154220637	-1	protein_coding	chromosome 1 open reading frame 43 [Source:HGNC Symbol;Acc:HGNC:29876]
MDM2	-0.606285	4.85894	1.77706e-05	0.000500939	ENSG00000135679	4193	12	68808176	68850686	1	protein_coding	MDM2 proto-oncogene [Source:HGNC Symbol;Acc:HGNC:6973]
NUCKS1	0.322219	8.14002	1.77763e-05	0.000500939	ENSG00000069275	64710	1	205712819	205750276	-1	protein_coding	nuclear casein kinase and cyclin dependent kinase substrate 1 [Source:HGNC Symbol;Acc:HGNC:29923]
RPL36AL	0.279076	8.39502	1.78701e-05	0.00050309	ENSG00000165502	6166	14	49618519	49620685	-1	protein_coding	ribosomal protein L36a like [Source:HGNC Symbol;Acc:HGNC:10346]
HAUS1	0.537087	5.43144	1.78931e-05	0.000503247	ENSG00000152240	115106	18	46104332	46128333	1	protein_coding	HAUS augmin like complex subunit 1 [Source:HGNC Symbol;Acc:HGNC:25174]
RHBDD3	-0.691317	3.98125	1.80362e-05	0.000506775	ENSG00000100263	25807	22	29259852	29268209	-1	protein_coding	rhomboid domain containing 3 [Source:HGNC Symbol;Acc:HGNC:1308]
HOXC8	-0.638786	3.51982	1.80918e-05	0.000507842	ENSG00000037965	3224	12	54009106	54012362	1	protein_coding	homeobox C8 [Source:HGNC Symbol;Acc:HGNC:5129]
DKK2	0.489166	2.50573	1.81096e-05	0.000507846	ENSG00000155011	27123	4	106921802	107283806	-1	protein_coding	dickkopf WNT signaling pathway inhibitor 2 [Source:HGNC Symbol;Acc:HGNC:2892]
UQCR10	0.305765	8.38902	1.81621e-05	0.000508709	ENSG00000184076	29796	22	29767369	29770413	1	protein_coding	ubiquinol-cytochrome c reductase, complex III subunit X [Source:HGNC Symbol;Acc:HGNC:30863]
AKR1B1	-0.353003	8.19931	1.81758e-05	0.000508709	ENSG00000085662	231	7	134442350	134459284	-1	protein_coding	aldo-keto reductase family 1 member B [Source:HGNC Symbol;Acc:HGNC:381]
FARSB	0.482172	6.53079	1.84711e-05	0.000516472	ENSG00000116120	10056	2	222570536	222656337	-1	protein_coding	phenylalanyl-tRNA synthetase beta subunit [Source:HGNC Symbol;Acc:HGNC:17800]
URM1	-0.557411	5.10438	1.8574e-05	0.000518847	ENSG00000167118	81605	9	128371319	128392016	1	protein_coding	ubiquitin related modifier 1 [Source:HGNC Symbol;Acc:HGNC:28378]
A4GALT	-0.596638	3.40967	1.87633e-05	0.000523624	ENSG00000128274	53947	22	42692121	42721298	-1	protein_coding	alpha 1,4-galactosyltransferase (P blood group) [Source:HGNC Symbol;Acc:HGNC:18149]
IFITM2	0.286387	8.35245	1.89486e-05	0.000528284	ENSG00000185201	10581	11	307631	315272	1	protein_coding	interferon induced transmembrane protein 2 [Source:HGNC Symbol;Acc:HGNC:5413]
CDKN2AIPNL	0.555959	4.93073	1.91411e-05	0.000533135	ENSG00000237190	91368	5	134402087	134411898	-1	protein_coding	CDKN2A interacting protein N-terminal like [Source:HGNC Symbol;Acc:HGNC:30545]
MRPL15	0.368895	7.05256	1.92036e-05	0.000534357	ENSG00000137547	29088	8	54135210	54147901	1	protein_coding	mitochondrial ribosomal protein L15 [Source:HGNC Symbol;Acc:HGNC:14054]
AP1S1	-0.367641	7.49879	1.94711e-05	0.000541279	ENSG00000106367	1174	7	101154397	101161596	1	protein_coding	adaptor related protein complex 1 sigma 1 subunit [Source:HGNC Symbol;Acc:HGNC:559]
GCNT1	0.694256	5.00486	1.96407e-05	0.000545467	ENSG00000187210	2650	9	76419850	76507416	1	protein_coding	glucosaminyl (N-acetyl) transferase 1, core 2 [Source:HGNC Symbol;Acc:HGNC:4203]
MID1	0.641016	3.8228	1.98727e-05	0.000551377	ENSG00000101871	4281	X	10445310	10833654	-1	protein_coding	midline 1 [Source:HGNC Symbol;Acc:HGNC:7095]
LMAN2L	0.671213	4.83195	2.00014e-05	0.000554414	ENSG00000114988	81562	2	96705929	96740064	-1	protein_coding	lectin, mannose binding 2 like [Source:HGNC Symbol;Acc:HGNC:19263]
PGLS	-0.45047	6.40687	2.00418e-05	0.000554999	ENSG00000130313	25796	19	17511629	17521288	1	protein_coding	6-phosphogluconolactonase [Source:HGNC Symbol;Acc:HGNC:8903]
IFI35	-0.645369	5.03978	2.0066e-05	0.000555135	ENSG00000068079	3430	17	43006725	43014456	1	protein_coding	interferon induced protein 35 [Source:HGNC Symbol;Acc:HGNC:5399]
CTGF	-0.520259	8.629	2.02174e-05	0.000558784	ENSG00000118523	1490	6	131948176	131951373	-1	protein_coding	connective tissue growth factor [Source:HGNC Symbol;Acc:HGNC:2500]
TCTEX1D1	-0.550115	2.8123	2.06235e-05	0.00056937	ENSG00000152760	200132	1	66752459	66778787	1	protein_coding	Tctex1 domain containing 1 [Source:HGNC Symbol;Acc:HGNC:26882]
NCAPD2	0.760956	5.69847	2.0656e-05	0.00056937	ENSG00000010292	9918	12	6493356	6531955	1	protein_coding	non-SMC condensin I complex subunit D2 [Source:HGNC Symbol;Acc:HGNC:24305]
SH3RF1	-0.659939	5.48093	2.06598e-05	0.00056937	ENSG00000154447	57630	4	169094256	169271105	-1	protein_coding	SH3 domain containing ring finger 1 [Source:HGNC Symbol;Acc:HGNC:17650]
PYCR1	-0.613927	5.76839	2.12236e-05	0.00058435	ENSG00000183010	5831	17	81932384	81942412	-1	protein_coding	pyrroline-5-carboxylate reductase 1 [Source:HGNC Symbol;Acc:HGNC:9721]
NFU1	0.430831	6.16677	2.12783e-05	0.000585295	ENSG00000169599	27247	2	69395750	69437628	-1	protein_coding	NFU1 iron-sulfur cluster scaffold [Source:HGNC Symbol;Acc:HGNC:16287]
HMGN5	0.51995	2.71517	2.1483e-05	0.000590363	ENSG00000198157	79366	X	81113701	81201942	-1	protein_coding	high mobility group nucleosome binding domain 5 [Source:HGNC Symbol;Acc:HGNC:8013]
TEX30	0.578564	5.47516	2.16372e-05	0.000594032	ENSG00000151287	93081	13	102765990	102773811	-1	protein_coding	testis expressed 30 [Source:HGNC Symbol;Acc:HGNC:25188]
ME3	-0.564271	2.83314	2.18208e-05	0.0005985	ENSG00000151376	10873	11	86441108	86672636	-1	protein_coding	malic enzyme 3 [Source:HGNC Symbol;Acc:HGNC:6985]
RAD1	0.528003	5.43668	2.19582e-05	0.000601698	ENSG00000113456	5810	5	34905264	34918989	-1	protein_coding	RAD1 checkpoint DNA exonuclease [Source:HGNC Symbol;Acc:HGNC:9806]
ERCC3	0.648379	5.34752	2.23126e-05	0.000610827	ENSG00000163161	2071	2	127257290	127294176	-1	protein_coding	ERCC excision repair 3, TFIIH core complex helicase subunit [Source:HGNC Symbol;Acc:HGNC:3435]
ATP2B1	0.460369	6.80423	2.23888e-05	0.000612254	ENSG00000070961	490	12	89588049	89709300	-1	protein_coding	ATPase plasma membrane Ca2+ transporting 1 [Source:HGNC Symbol;Acc:HGNC:814]
KBTBD2	0.630432	5.56522	2.24276e-05	0.000612254	ENSG00000170852	25948	7	32868172	32894131	-1	protein_coding	kelch repeat and BTB domain containing 2 [Source:HGNC Symbol;Acc:HGNC:21751]
CRYZ	0.562967	6.13581	2.24286e-05	0.000612254	ENSG00000116791	1429	1	74705482	74733408	-1	protein_coding	crystallin zeta [Source:HGNC Symbol;Acc:HGNC:2419]
POR	-0.693034	5.70528	2.24914e-05	0.000613387	ENSG00000127948	5447	7	75899200	75986855	1	protein_coding	cytochrome p450 oxidoreductase [Source:HGNC Symbol;Acc:HGNC:9208]
IDH1	-0.471738	6.14875	2.33022e-05	0.000634896	ENSG00000138413	3417	2	208236227	208266074	-1	protein_coding	isocitrate dehydrogenase (NADP(+)) 1, cytosolic [Source:HGNC Symbol;Acc:HGNC:5382]
RAI14	0.502296	6.98805	2.34476e-05	0.000638254	ENSG00000039560	26064	5	34656237	34832627	1	protein_coding	retinoic acid induced 14 [Source:HGNC Symbol;Acc:HGNC:14873]
NSD2	0.679725	5.08579	2.37712e-05	0.000646451	ENSG00000109685	7468	4	1871424	1982207	1	protein_coding	nuclear receptor binding SET domain protein 2 [Source:HGNC Symbol;Acc:HGNC:12766]
FUS	0.416427	7.42967	2.38851e-05	0.000648935	ENSG00000089280	2521	16	31180110	31194871	1	protein_coding	FUS RNA binding protein [Source:HGNC Symbol;Acc:HGNC:4010]
CENPA	0.795744	4.88247	2.39204e-05	0.000649282	ENSG00000115163	1058	2	26764289	26801067	1	protein_coding	centromere protein A [Source:HGNC Symbol;Acc:HGNC:1851]
PCNX1	0.634587	4.17554	2.42429e-05	0.000657413	ENSG00000100731	22990	14	70907405	71115382	1	protein_coding	pecanex homolog 1 [Source:HGNC Symbol;Acc:HGNC:19740]
LINC00517	0.598267	3.20204	2.42894e-05	0.000658054	ENSG00000259091	400208	14	37896060	37902372	-1	antisense_RNA	long intergenic non-protein coding RNA 517 [Source:HGNC Symbol;Acc:HGNC:19831]
AKT1S1	-0.582839	4.30177	2.44179e-05	0.000660913	ENSG00000204673	84335	19	49869033	49878459	-1	protein_coding	AKT1 substrate 1 [Source:HGNC Symbol;Acc:HGNC:28426]
CALHM3	-0.471013	2.36206	2.48187e-05	0.000671132	ENSG00000183128	119395	10	103472804	103479240	-1	protein_coding	calcium homeostasis modulator 3 [Source:HGNC Symbol;Acc:HGNC:23458]
PRR11	0.648588	5.01535	2.49374e-05	0.000673708	ENSG00000068489	55771	17	59155499	59204705	1	protein_coding	proline rich 11 [Source:HGNC Symbol;Acc:HGNC:25619]
CCT4	0.244923	8.57498	2.50535e-05	0.00067621	ENSG00000115484	10575	2	61868089	61888804	-1	protein_coding	chaperonin containing TCP1 subunit 4 [Source:HGNC Symbol;Acc:HGNC:1617]
GRIA3	0.678463	5.04663	2.53892e-05	0.000684629	ENSG00000125675	2892	X	123184153	123490915	1	protein_coding	glutamate ionotropic receptor AMPA type subunit 3 [Source:HGNC Symbol;Acc:HGNC:4573]
SCPEP1	0.477722	7.84283	2.55508e-05	0.000687711	ENSG00000121064	59342	17	56978105	57006768	1	protein_coding	serine carboxypeptidase 1 [Source:HGNC Symbol;Acc:HGNC:29507]
SVEP1	0.658035	3.53315	2.55695e-05	0.000687711	ENSG00000165124	79987	9	110365251	110579880	-1	protein_coding	sushi, von Willebrand factor type A, EGF and pentraxin domain containing 1 [Source:HGNC Symbol;Acc:HGNC:15985]
CTSA	-0.349476	8.50157	2.55957e-05	0.000687711	ENSG00000064601	5476	20	45890144	45898820	1	protein_coding	cathepsin A [Source:HGNC Symbol;Acc:HGNC:9251]
SRR	0.566979	4.01132	2.55991e-05	0.000687711	ENSG00000167720	63826	17	2303383	2325260	1	protein_coding	serine racemase [Source:HGNC Symbol;Acc:HGNC:14398]
STRADA	0.490319	2.74066	2.60209e-05	0.00069839	ENSG00000266173	92335	17	63682336	63741986	-1	protein_coding	STE20-related kinase adaptor alpha [Source:HGNC Symbol;Acc:HGNC:30172]
CKAP2L	0.725122	5.00704	2.61548e-05	0.000701329	ENSG00000169607	150468	2	112736607	112764677	-1	protein_coding	cytoskeleton associated protein 2 like [Source:HGNC Symbol;Acc:HGNC:26877]
AKR1C3	-0.650577	6.14525	2.6371e-05	0.000706468	ENSG00000196139	8644	10	5035354	5107686	1	protein_coding	aldo-keto reductase family 1 member C3 [Source:HGNC Symbol;Acc:HGNC:386]
SCYL1	-0.595101	5.92732	2.65832e-05	0.000711491	ENSG00000142186	57410	11	65525077	65538704	1	protein_coding	SCY1 like pseudokinase 1 [Source:HGNC Symbol;Acc:HGNC:14372]
FAM102A	-0.567638	2.84121	2.66352e-05	0.00071222	ENSG00000167106	399665	9	127940579	127980513	-1	protein_coding	family with sequence similarity 102 member A [Source:HGNC Symbol;Acc:HGNC:31419]
PLAGL1	-0.666634	4.55014	2.72907e-05	0.00072907	ENSG00000118495	5325	6	143940300	144064599	-1	protein_coding	PLAG1 like zinc finger 1 [Source:HGNC Symbol;Acc:HGNC:9046]
ARHGDIB	0.711347	3.85951	2.75848e-05	0.000736243	ENSG00000111348	397	12	14942017	14961728	-1	protein_coding	Rho GDP dissociation inhibitor beta [Source:HGNC Symbol;Acc:HGNC:679]
TTC3	-0.348978	7.55508	2.76269e-05	0.000736683	ENSG00000182670	7267	21	37073226	37203112	1	protein_coding	tetratricopeptide repeat domain 3 [Source:HGNC Symbol;Acc:HGNC:12393]
NOL7	0.346466	7.00193	2.81775e-05	0.000750669	ENSG00000225921	51406	6	13615327	13632739	1	protein_coding	nucleolar protein 7 [Source:HGNC Symbol;Acc:HGNC:21040]
CUX1	-0.628281	4.642	2.83261e-05	0.00075393	ENSG00000257923	1523	7	101815904	102283957	1	protein_coding	cut like homeobox 1 [Source:HGNC Symbol;Acc:HGNC:2557]
MTPN	-0.343203	7.37761	2.88174e-05	0.000766298	ENSG00000105887	136319	7	135926761	135977353	-1	protein_coding	myotrophin [Source:HGNC Symbol;Acc:HGNC:15667]
MAP2	-0.435132	2.36702	2.92966e-05	0.000778322	ENSG00000078018	4133	2	209424058	209734118	1	protein_coding	microtubule associated protein 2 [Source:HGNC Symbol;Acc:HGNC:6839]
AC080038.1	0.493693	2.61941	2.96054e-05	0.0007858	ENSG00000274565		17	62626437	62627590	-1	antisense_RNA
GNAI2	-0.429213	6.9885	3.04881e-05	0.000808227	ENSG00000114353	2771	3	50226292	50259355	1	protein_coding	G protein subunit alpha i2 [Source:HGNC Symbol;Acc:HGNC:4385]
AC058791.1	0.589595	3.41382	3.05066e-05	0.000808227	ENSG00000273319		7	130936464	130939661	1	lincRNA
SERPINB6	-0.284625	8.065	3.05499e-05	0.00080863	ENSG00000124570	5269	6	2948159	2972165	-1	protein_coding	serpin family B member 6 [Source:HGNC Symbol;Acc:HGNC:8950]
ATPAF1	0.554628	5.8044	3.07163e-05	0.000812287	ENSG00000123472	64756	1	46632737	46673867	-1	protein_coding	ATP synthase mitochondrial F1 complex assembly factor 1 [Source:HGNC Symbol;Acc:HGNC:18803]
CCDC14	0.619594	4.56118	3.10357e-05	0.00081998	ENSG00000175455	64770	3	123897305	123961408	-1	protein_coding	coiled-coil domain containing 14 [Source:HGNC Symbol;Acc:HGNC:25766]
MAP2K2	-0.583252	4.68183	3.11104e-05	0.000821201	ENSG00000126934	5605	19	4090321	4124129	-1	protein_coding	mitogen-activated protein kinase kinase 2 [Source:HGNC Symbol;Acc:HGNC:6842]
NEK10	0.520809	2.72673	3.12774e-05	0.000824851	ENSG00000163491	152110	3	27110085	27369460	-1	protein_coding	NIMA related kinase 10 [Source:HGNC Symbol;Acc:HGNC:18592]
ITGB1	0.282152	10.0343	3.1757e-05	0.000836732	ENSG00000150093	3688	10	32900319	33005792	-1	protein_coding	integrin subunit beta 1 [Source:HGNC Symbol;Acc:HGNC:6153]
CELF2	-0.701908	4.34584	3.19299e-05	0.00084052	ENSG00000048740	10659	10	10798397	11336675	1	protein_coding	CUGBP Elav-like family member 2 [Source:HGNC Symbol;Acc:HGNC:2550]
VRK1	0.637042	5.3164	3.25743e-05	0.000856699	ENSG00000100749	7443	14	96797304	96931722	1	protein_coding	vaccinia related kinase 1 [Source:HGNC Symbol;Acc:HGNC:12718]
EBF1	-0.709629	4.42901	3.28488e-05	0.000863128	ENSG00000164330	1879	5	158695916	159099761	-1	protein_coding	early B-cell factor 1 [Source:HGNC Symbol;Acc:HGNC:3126]
STK25	-0.520092	6.69651	3.28795e-05	0.000863147	ENSG00000115694	10494	2	241492674	241509730	-1	protein_coding	serine/threonine kinase 25 [Source:HGNC Symbol;Acc:HGNC:11404]
SLC41A3	-0.629751	5.57818	3.32698e-05	0.000872598	ENSG00000114544	54946	3	126006355	126101561	-1	protein_coding	solute carrier family 41 member 3 [Source:HGNC Symbol;Acc:HGNC:31046]
GSN-AS1	0.470021	2.4572	3.34654e-05	0.000876926	ENSG00000235865	57000	9	121280768	121285530	-1	antisense_RNA	GSN antisense RNA 1 [Source:HGNC Symbol;Acc:HGNC:23372]
TAGLN	-0.463474	9.60926	3.3501e-05	0.000877062	ENSG00000149591	6876	11	117199321	117204782	1	protein_coding	transgelin [Source:HGNC Symbol;Acc:HGNC:11553]
NECAP2	-0.496844	6.16109	3.37466e-05	0.000882689	ENSG00000157191	55707	1	16440672	16460078	1	protein_coding	NECAP endocytosis associated 2 [Source:HGNC Symbol;Acc:HGNC:25528]
RFLNB	0.521074	5.83245	3.42964e-05	0.000896254	ENSG00000283979	359845	CHR_HG2285_HG106_HG2252_PATCH	439978	445939	-1	protein_coding	refilin B [Source:HGNC Symbol;Acc:HGNC:28705]
RFLNB	0.521074	5.83245	3.42964e-05	0.000896254	ENSG00000183688	359845	17	439978	445939	-1	protein_coding	refilin B [Source:HGNC Symbol;Acc:HGNC:28705]
TBC1D20	-0.609365	4.92648	3.4437e-05	0.000899112	ENSG00000125875	128637	20	435480	462553	-1	protein_coding	TBC1 domain family member 20 [Source:HGNC Symbol;Acc:HGNC:16133]
SBSN	-0.580194	2.98022	3.5549e-05	0.000927303	ENSG00000189001	374897	19	35523367	35528351	-1	protein_coding	suprabasin [Source:HGNC Symbol;Acc:HGNC:24950]
GAS5	-0.422043	6.59683	3.64185e-05	0.000949125	ENSG00000234741	60674	1	173863900	173868882	-1	processed_transcript	growth arrest specific 5 (non-protein coding) [Source:HGNC Symbol;Acc:HGNC:16355]
G3BP2	-0.506375	5.87077	3.64574e-05	0.000949279	ENSG00000138757	9908	4	75642782	75724525	-1	protein_coding	G3BP stress granule assembly factor 2 [Source:HGNC Symbol;Acc:HGNC:30291]
TMEM150A	-0.60748	3.54991	3.65821e-05	0.000951664	ENSG00000168890	129303	2	85598548	85603196	-1	protein_coding	transmembrane protein 150A [Source:HGNC Symbol;Acc:HGNC:24677]
ROM1	-0.5247	2.86971	3.66412e-05	0.00095234	ENSG00000149489	6094	11	62611722	62615120	1	protein_coding	retinal outer segment membrane protein 1 [Source:HGNC Symbol;Acc:HGNC:10254]
AC020916.1	0.694202	5.16384	3.6835e-05	0.000956513	ENSG00000267519	284454	19	13834516	13836289	-1	lincRNA
AC124067.2	0.482343	2.482	3.69785e-05	0.000959375	ENSG00000253414		8	37516410	37517021	-1	sense_intronic
PFKL	-0.637133	6.19376	3.71687e-05	0.000963439	ENSG00000141959	5211	21	44300051	44327376	1	protein_coding	phosphofructokinase, liver type [Source:HGNC Symbol;Acc:HGNC:8876]
CRACR2A	0.44512	2.52676	3.78518e-05	0.000980262	ENSG00000130038	84766	12	3606633	3764819	-1	protein_coding	calcium release activated channel regulator 2A [Source:HGNC Symbol;Acc:HGNC:28657]
H2AFV	0.423898	7.17164	3.81148e-05	0.000986186	ENSG00000105968	94239	7	44826791	44848083	-1	protein_coding	H2A histone family member V [Source:HGNC Symbol;Acc:HGNC:20664]
LPAR6	0.496849	2.78936	3.84957e-05	0.000995147	ENSG00000139679	10161	13	48389567	48444704	-1	protein_coding	lysophosphatidic acid receptor 6 [Source:HGNC Symbol;Acc:HGNC:15520]
TRA2A	0.420129	6.18118	3.8674e-05	0.000998857	ENSG00000164548	29896	7	23504780	23532041	-1	protein_coding	transformer 2 alpha homolog [Source:HGNC Symbol;Acc:HGNC:16645]
GTSE1	0.730684	5.12165	3.87111e-05	0.000998921	ENSG00000075218	51512	22	46296741	46330810	1	protein_coding	G2 and S-phase expressed 1 [Source:HGNC Symbol;Acc:HGNC:13698]
PHF20L1	0.529937	5.31897	3.89287e-05	0.00100363	ENSG00000129292	51105	8	132775358	132848807	1	protein_coding	PHD finger protein 20 like 1 [Source:HGNC Symbol;Acc:HGNC:24280]
DDIT4	-0.563719	3.24997	3.92577e-05	0.00101121	ENSG00000168209	54541	10	72273920	72276036	1	protein_coding	DNA damage inducible transcript 4 [Source:HGNC Symbol;Acc:HGNC:24944]
TCP1	0.261404	8.46326	3.9315e-05	0.00101178	ENSG00000120438	6950	6	159778498	159789749	-1	protein_coding	t-complex 1 [Source:HGNC Symbol;Acc:HGNC:11655]
PHYH	-0.549766	5.34941	3.96147e-05	0.00101858	ENSG00000107537	5264	10	13277796	13302412	-1	protein_coding	phytanoyl-CoA 2-hydroxylase [Source:HGNC Symbol;Acc:HGNC:8940]
TMA16	0.547868	4.0436	3.98865e-05	0.00102466	ENSG00000198498	55319	4	163494442	163520539	1	protein_coding	translation machinery associated 16 homolog [Source:HGNC Symbol;Acc:HGNC:25638]
NCBP1	0.574245	5.60853	4.07773e-05	0.00104661	ENSG00000136937	4686	9	97633626	97673748	1	protein_coding	nuclear cap binding protein subunit 1 [Source:HGNC Symbol;Acc:HGNC:7658]
AC037198.1	0.566727	3.10781	4.10329e-05	0.00105223	ENSG00000259279		15	39593580	39594231	-1	antisense_RNA
UBE2F	-0.546286	4.74942	4.22637e-05	0.00108282	ENSG00000184182	140739	2	237966827	238042782	1	protein_coding	ubiquitin conjugating enzyme E2 F (putative) [Source:HGNC Symbol;Acc:HGNC:12480]
ANP32E	0.521159	6.5269	4.24731e-05	0.00108722	ENSG00000143401	81611	1	150218417	150236156	-1	protein_coding	acidic nuclear phosphoprotein 32 family member E [Source:HGNC Symbol;Acc:HGNC:16673]
ECI2	0.340582	7.12624	4.26705e-05	0.0010913	ENSG00000198721	10455	6	4115689	4135597	-1	protein_coding	enoyl-CoA delta isomerase 2 [Source:HGNC Symbol;Acc:HGNC:14601]
SOAT1	-0.454548	6.72191	4.27499e-05	0.00109236	ENSG00000057252	6646	1	179293714	179358680	1	protein_coding	sterol O-acyltransferase 1 [Source:HGNC Symbol;Acc:HGNC:11177]
C19orf53	0.271156	8.03322	4.29948e-05	0.00109765	ENSG00000104979	28974	19	13774168	13778462	1	protein_coding	chromosome 19 open reading frame 53 [Source:HGNC Symbol;Acc:HGNC:24991]
SNRNP25	0.533703	6.10268	4.30859e-05	0.001099	ENSG00000161981	79622	16	53010	57669	1	protein_coding	small nuclear ribonucleoprotein U11/U12 subunit 25 [Source:HGNC Symbol;Acc:HGNC:14161]
GIPC1	-0.616737	5.02816	4.41347e-05	0.00112475	ENSG00000123159	10755	19	14477760	14496149	-1	protein_coding	GIPC PDZ domain containing family member 1 [Source:HGNC Symbol;Acc:HGNC:1226]
ST6GALNAC5	0.639829	3.84821	4.43621e-05	0.00112955	ENSG00000117069	81849	1	76867441	77065711	1	protein_coding	ST6 N-acetylgalactosaminide alpha-2,6-sialyltransferase 5 [Source:HGNC Symbol;Acc:HGNC:19342]
TEX264	-0.465348	6.40326	4.46259e-05	0.00113526	ENSG00000164081	51368	3	51662693	51704323	1	protein_coding	testis expressed 264 [Source:HGNC Symbol;Acc:HGNC:30247]
HNRNPC	0.217766	8.66278	4.49727e-05	0.00114307	ENSG00000092199	3183	14	21209136	21269494	-1	protein_coding	heterogeneous nuclear ribonucleoprotein C (C1/C2) [Source:HGNC Symbol;Acc:HGNC:5035]
NXNL2	0.560136	2.93989	4.50554e-05	0.00114363	ENSG00000130045	158046	9	88535101	88584274	1	protein_coding	nucleoredoxin like 2 [Source:HGNC Symbol;Acc:HGNC:30482]
LBR	0.61614	5.18085	4.50742e-05	0.00114363	ENSG00000143815	3930	1	225401502	225428925	-1	protein_coding	lamin B receptor [Source:HGNC Symbol;Acc:HGNC:6518]
MSMO1	-0.610121	5.03407	4.55629e-05	0.00115501	ENSG00000052802	6307	4	165327623	165343160	1	protein_coding	methylsterol monooxygenase 1 [Source:HGNC Symbol;Acc:HGNC:10545]
ZNF302	0.584286	4.40473	4.60879e-05	0.00116699	ENSG00000089335	55900	19	34677639	34686397	1	protein_coding	zinc finger protein 302 [Source:HGNC Symbol;Acc:HGNC:13848]
LIMCH1	-0.6222	3.48844	4.61165e-05	0.00116699	ENSG00000064042	22998	4	41359607	41700044	1	protein_coding	LIM and calponin homology domains 1 [Source:HGNC Symbol;Acc:HGNC:29191]
CENPX	0.400359	7.1605	4.66218e-05	0.00117874	ENSG00000169689	201254	17	82018702	82024107	-1	protein_coding	centromere protein X [Source:HGNC Symbol;Acc:HGNC:11422]
XRCC4	0.538492	3.85562	4.71508e-05	0.00119107	ENSG00000152422	7518	5	83077498	83353787	1	protein_coding	X-ray repair cross complementing 4 [Source:HGNC Symbol;Acc:HGNC:12831]
CMBL	-0.568698	4.28181	4.76226e-05	0.00120193	ENSG00000164237	134147	5	10275875	10308026	-1	protein_coding	carboxymethylenebutenolidase homolog [Source:HGNC Symbol;Acc:HGNC:25090]
LRP10	-0.432739	7.18444	4.77105e-05	0.00120309	ENSG00000197324	26020	14	22871613	22881580	1	protein_coding	LDL receptor related protein 10 [Source:HGNC Symbol;Acc:HGNC:14553]
NME7	0.568644	4.9067	4.79878e-05	0.00120902	ENSG00000143156	29922	1	169132531	169367967	-1	protein_coding	NME/NM23 family member 7 [Source:HGNC Symbol;Acc:HGNC:20461]
IMPA2	0.498526	2.77475	4.84805e-05	0.00122037	ENSG00000141401	3613	18	11981025	12030883	1	protein_coding	inositol monophosphatase 2 [Source:HGNC Symbol;Acc:HGNC:6051]
AC084033.3	0.569933	4.60097	4.85978e-05	0.00122138	ENSG00000257698		12	57931528	57936175	-1	lincRNA
DCN	0.52136	10.9302	4.86056e-05	0.00122138	ENSG00000011465	1634	12	91140484	91183123	-1	protein_coding	decorin [Source:HGNC Symbol;Acc:HGNC:2705]
ZNF804A	0.454556	2.43685	4.87685e-05	0.0012244	ENSG00000170396	91752	2	184598366	184939492	1	protein_coding	zinc finger protein 804A [Source:HGNC Symbol;Acc:HGNC:21711]
NKTR	0.518682	5.72173	4.90357e-05	0.00123004	ENSG00000114857	4820	3	42600614	42648741	1	protein_coding	natural killer cell triggering receptor [Source:HGNC Symbol;Acc:HGNC:7833]
GNAS	-0.261671	8.25041	4.95983e-05	0.0012422	ENSG00000087460	2778	20	58839718	58911192	1	protein_coding	GNAS complex locus [Source:HGNC Symbol;Acc:HGNC:4392]
ZDHHC5	-0.6388	4.80048	4.96068e-05	0.0012422	ENSG00000156599	25921	11	57667747	57701187	1	protein_coding	zinc finger DHHC-type containing 5 [Source:HGNC Symbol;Acc:HGNC:18472]
DOCK10	0.597054	4.64109	4.98488e-05	0.00124717	ENSG00000135905	55619	2	224765090	225042445	-1	protein_coding	dedicator of cytokinesis 10 [Source:HGNC Symbol;Acc:HGNC:23479]
CCT3	0.235678	8.87826	4.99062e-05	0.00124752	ENSG00000163468	7203	1	156308968	156367873	-1	protein_coding	chaperonin containing TCP1 subunit 3 [Source:HGNC Symbol;Acc:HGNC:1616]
TOP1	0.508107	5.56698	5.00582e-05	0.00125024	ENSG00000198900	7150	20	41028818	41124487	1	protein_coding	topoisomerase (DNA) I [Source:HGNC Symbol;Acc:HGNC:11986]
FAM214B	-0.635565	3.85322	5.12107e-05	0.00127773	ENSG00000005238	80256	9	35104112	35116341	-1	protein_coding	family with sequence similarity 214 member B [Source:HGNC Symbol;Acc:HGNC:25666]
SUMO2	0.363502	6.29507	5.12479e-05	0.00127773	ENSG00000188612	6613	17	75165586	75182983	-1	protein_coding	small ubiquitin-like modifier 2 [Source:HGNC Symbol;Acc:HGNC:11125]
BLOC1S6	-0.473637	5.33993	5.15307e-05	0.00128367	ENSG00000104164	26258	15	45587123	45615999	1	protein_coding	biogenesis of lysosomal organelles complex 1 subunit 6 [Source:HGNC Symbol;Acc:HGNC:8549]
BAIAP2L2	-0.580138	3.27683	5.17174e-05	0.00128721	ENSG00000128298	80115	22	38084889	38110670	-1	protein_coding	BAI1 associated protein 2 like 2 [Source:HGNC Symbol;Acc:HGNC:26203]
LZTS2	-0.658189	4.14103	5.17868e-05	0.00128782	ENSG00000107816	84445	10	100996618	101007836	1	protein_coding	leucine zipper tumor suppressor 2 [Source:HGNC Symbol;Acc:HGNC:29381]
ABCC3	0.639971	4.04417	5.24325e-05	0.00130275	ENSG00000108846	8714	17	50634777	50692252	1	protein_coding	ATP binding cassette subfamily C member 3 [Source:HGNC Symbol;Acc:HGNC:54]
TIMP1	0.397943	11.8273	5.31618e-05	0.00131973	ENSG00000102265	7076	X	47582313	47586789	1	protein_coding	TIMP metallopeptidase inhibitor 1 [Source:HGNC Symbol;Acc:HGNC:11820]
FANCB	0.539818	3.18415	5.32383e-05	0.00132049	ENSG00000181544	2187	X	14843407	14873069	-1	protein_coding	Fanconi anemia complementation group B [Source:HGNC Symbol;Acc:HGNC:3583]
PLXNA2	-0.619207	3.20865	5.38245e-05	0.00133388	ENSG00000076356	5362	1	208022242	208244320	-1	protein_coding	plexin A2 [Source:HGNC Symbol;Acc:HGNC:9100]
RPS14	-0.198924	10.3271	5.39216e-05	0.00133514	ENSG00000164587	6208	5	150443190	150449756	-1	protein_coding	ribosomal protein S14 [Source:HGNC Symbol;Acc:HGNC:10387]
TARDBP	0.495075	5.95606	5.39826e-05	0.0013355	ENSG00000120948	23435	1	11012344	11026420	1	protein_coding	TAR DNA binding protein [Source:HGNC Symbol;Acc:HGNC:11571]
COX7A2L	-0.298654	7.44745	5.42474e-05	0.0013409	ENSG00000115944	9167	2	42333546	42425088	-1	protein_coding	cytochrome c oxidase subunit 7A2 like [Source:HGNC Symbol;Acc:HGNC:2289]
IL7R	0.635103	3.85921	5.43024e-05	0.00134111	ENSG00000168685	3575	5	35852695	35879603	1	protein_coding	interleukin 7 receptor [Source:HGNC Symbol;Acc:HGNC:6024]
POLQ	0.54834	3.12218	5.46491e-05	0.00134851	ENSG00000051341	10721	3	121431427	121546641	-1	protein_coding	DNA polymerase theta [Source:HGNC Symbol;Acc:HGNC:9186]
CPM	0.481708	2.73507	5.48813e-05	0.00135308	ENSG00000135678	1368	12	68842197	68971570	-1	protein_coding	carboxypeptidase M [Source:HGNC Symbol;Acc:HGNC:2311]
FIBP	-0.332963	7.1609	5.56526e-05	0.00137049	ENSG00000172500	9158	11	65883741	65888539	-1	protein_coding	FGF1 intracellular binding protein [Source:HGNC Symbol;Acc:HGNC:3705]
MRPL27	0.328349	7.47571	5.56829e-05	0.00137049	ENSG00000108826	51264	17	50367857	50373214	-1	protein_coding	mitochondrial ribosomal protein L27 [Source:HGNC Symbol;Acc:HGNC:14483]
C5orf34	0.53693	3.19527	5.61894e-05	0.00138178	ENSG00000172244	375444	5	43486701	43515145	-1	protein_coding	chromosome 5 open reading frame 34 [Source:HGNC Symbol;Acc:HGNC:24738]
LYPLAL1	-0.553719	4.05166	5.62968e-05	0.00138324	ENSG00000143353	127018	1	219173844	219212865	1	protein_coding	lysophospholipase like 1 [Source:HGNC Symbol;Acc:HGNC:20440]
TMEM18	0.492788	5.87662	5.67528e-05	0.00139223	ENSG00000151353	129787	2	667335	677439	-1	protein_coding	transmembrane protein 18 [Source:HGNC Symbol;Acc:HGNC:25257]
LUZP1	0.57283	4.50271	5.67596e-05	0.00139223	ENSG00000169641	7798	1	23084023	23177808	-1	protein_coding	leucine zipper protein 1 [Source:HGNC Symbol;Acc:HGNC:14985]
LONP1	-0.615342	4.35925	5.68563e-05	0.00139341	ENSG00000196365	9361	19	5691834	5720572	-1	protein_coding	lon peptidase 1, mitochondrial [Source:HGNC Symbol;Acc:HGNC:9479]
LINC01705	-0.64145	3.1562	5.71341e-05	0.00139903	ENSG00000232679		1	222041705	222064763	-1	lincRNA	long intergenic non-protein coding RNA 1705 [Source:HGNC Symbol;Acc:HGNC:52493]
SPC24	0.614309	4.81252	5.71887e-05	0.00139918	ENSG00000161888	147841	19	11131520	11155808	-1	protein_coding	SPC24, NDC80 kinetochore complex component [Source:HGNC Symbol;Acc:HGNC:26913]
DLX1	0.506719	2.8363	5.8182e-05	0.00142119	ENSG00000144355	1745	2	172084740	172089677	1	protein_coding	distal-less homeobox 1 [Source:HGNC Symbol;Acc:HGNC:2914]
FRMD6-AS1	0.496164	2.9158	5.81871e-05	0.00142119	ENSG00000273888	145438	14	51649516	51651744	-1	antisense_RNA	FRMD6 antisense RNA 1 [Source:HGNC Symbol;Acc:HGNC:20129]
RBMX	0.420507	6.57255	5.85908e-05	0.00142983	ENSG00000147274	27316	X	136848004	136880764	-1	protein_coding	RNA binding motif protein, X-linked [Source:HGNC Symbol;Acc:HGNC:9910]
NDNF	0.665153	3.44604	5.86633e-05	0.00143039	ENSG00000173376	79625	4	121035613	121073021	-1	protein_coding	neuron derived neurotrophic factor [Source:HGNC Symbol;Acc:HGNC:26256]
SHMT2	-0.482487	7.22103	5.89556e-05	0.0014363	ENSG00000182199	6472	12	57229327	57234935	1	protein_coding	serine hydroxymethyltransferase 2 [Source:HGNC Symbol;Acc:HGNC:10852]
SERPINE2	-0.401005	12.1106	5.9488e-05	0.00144805	ENSG00000135919	5270	2	223975112	224039319	-1	protein_coding	serpin family E member 2 [Source:HGNC Symbol;Acc:HGNC:8951]
RUNX3	0.440913	2.47394	6.01024e-05	0.00146176	ENSG00000020633	864	1	24899511	24965121	-1	protein_coding	runt related transcription factor 3 [Source:HGNC Symbol;Acc:HGNC:10473]
MRPL47	0.443363	6.19688	6.09801e-05	0.00148186	ENSG00000136522	57129	3	179588285	179604654	-1	protein_coding	mitochondrial ribosomal protein L47 [Source:HGNC Symbol;Acc:HGNC:16652]
CLEC14A	0.51964	2.63474	6.13972e-05	0.00149005	ENSG00000176435	161198	14	38254103	38256369	-1	protein_coding	C-type lectin domain containing 14A [Source:HGNC Symbol;Acc:HGNC:19832]
EIF4G1	-0.470842	6.9372	6.14209e-05	0.00149005	ENSG00000114867	1981	3	184314495	184335358	1	protein_coding	eukaryotic translation initiation factor 4 gamma 1 [Source:HGNC Symbol;Acc:HGNC:3296]
PNISR	0.492871	5.74221	6.2139e-05	0.0015062	ENSG00000132424	25957	6	99398051	99425331	-1	protein_coding	PNN interacting serine and arginine rich protein [Source:HGNC Symbol;Acc:HGNC:21222]
MLST8	-0.584451	5.83365	6.21945e-05	0.00150628	ENSG00000167965	64223	16	2204248	2209416	1	protein_coding	MTOR associated protein, LST8 homolog [Source:HGNC Symbol;Acc:HGNC:24825]
NOP53	-0.581898	4.65837	6.26405e-05	0.00151581	ENSG00000105373	29997	19	47745522	47757058	1	protein_coding	NOP53 ribosome biogenesis factor [Source:HGNC Symbol;Acc:HGNC:4333]
NUP107	0.582603	5.82112	6.40293e-05	0.00154811	ENSG00000111581	57122	12	68686734	68745809	1	protein_coding	nucleoporin 107 [Source:HGNC Symbol;Acc:HGNC:29914]
SARS	-0.270872	8.40466	6.49474e-05	0.00156899	ENSG00000031698	6301	1	109213918	109238169	1	protein_coding	seryl-tRNA synthetase [Source:HGNC Symbol;Acc:HGNC:10537]
SIX2	-0.410401	2.25444	6.53633e-05	0.00157771	ENSG00000170577	10736	2	45005161	45009430	-1	protein_coding	SIX homeobox 2 [Source:HGNC Symbol;Acc:HGNC:10888]
NEK2	0.710767	4.91691	6.56231e-05	0.00158266	ENSG00000117650	4751	1	211658657	211675630	-1	protein_coding	NIMA related kinase 2 [Source:HGNC Symbol;Acc:HGNC:7745]
SLC25A1	-0.523492	6.43911	6.63219e-05	0.00159817	ENSG00000100075	6576	22	19175575	19178830	-1	protein_coding	solute carrier family 25 member 1 [Source:HGNC Symbol;Acc:HGNC:10979]
CD24	-0.435111	2.35152	6.69427e-05	0.00161178	ENSG00000272398	100133941	6	106969831	106975627	-1	protein_coding	CD24 molecule [Source:HGNC Symbol;Acc:HGNC:1645]
PXDN	0.447229	6.64154	6.70078e-05	0.001612	ENSG00000130508	7837	2	1631887	1744852	-1	protein_coding	peroxidasin [Source:HGNC Symbol;Acc:HGNC:14966]
CXXC5	-0.523677	6.3794	6.73271e-05	0.00161832	ENSG00000171604	51523	5	139647299	139683882	1	protein_coding	CXXC finger protein 5 [Source:HGNC Symbol;Acc:HGNC:26943]
FOXC2	-0.423823	2.41065	6.77593e-05	0.00162735	ENSG00000176692	2303	16	86567251	86569728	1	protein_coding	forkhead box C2 [Source:HGNC Symbol;Acc:HGNC:3801]
HIRIP3	0.610433	4.34056	6.80173e-05	0.00163219	ENSG00000149929	8479	16	29992321	29996436	-1	protein_coding	HIRA interacting protein 3 [Source:HGNC Symbol;Acc:HGNC:4917]
FEN1	0.633987	6.37316	6.85294e-05	0.00164311	ENSG00000168496	2237	11	61792637	61797244	1	protein_coding	flap structure-specific endonuclease 1 [Source:HGNC Symbol;Acc:HGNC:3650]
UXT	-0.354533	6.67742	6.91029e-05	0.00165548	ENSG00000126756	8409	X	47651798	47659161	-1	protein_coding	ubiquitously expressed prefoldin like chaperone [Source:HGNC Symbol;Acc:HGNC:12641]
YIPF2	-0.580281	5.36373	7.01193e-05	0.00167843	ENSG00000130733	78992	19	10922185	10928681	-1	protein_coding	Yip1 domain family member 2 [Source:HGNC Symbol;Acc:HGNC:28476]
LTBP2	0.571278	5.82763	7.04499e-05	0.00168494	ENSG00000119681	4053	14	74498170	74612378	-1	protein_coding	latent transforming growth factor beta binding protein 2 [Source:HGNC Symbol;Acc:HGNC:6715]
RAMP1	-0.58633	3.02584	7.06679e-05	0.00168875	ENSG00000132329	10267	2	237858893	237912114	1	protein_coding	receptor activity modifying protein 1 [Source:HGNC Symbol;Acc:HGNC:9843]
NCAPH	0.749892	4.98688	7.13478e-05	0.00170358	ENSG00000121152	23397	2	96335787	96373845	1	protein_coding	non-SMC condensin I complex subunit H [Source:HGNC Symbol;Acc:HGNC:1112]
ERGIC1	-0.479262	6.70238	7.25184e-05	0.00172991	ENSG00000113719	57222	5	172834275	172952685	1	protein_coding	endoplasmic reticulum-golgi intermediate compartment 1 [Source:HGNC Symbol;Acc:HGNC:29205]
IGFBP4	-0.364568	7.78577	7.25707e-05	0.00172991	ENSG00000141753	3487	17	40443461	40457731	1	protein_coding	insulin like growth factor binding protein 4 [Source:HGNC Symbol;Acc:HGNC:5473]
REEP5	-0.228628	8.59928	7.29913e-05	0.0017385	ENSG00000129625	7905	5	112876379	112922539	-1	protein_coding	receptor accessory protein 5 [Source:HGNC Symbol;Acc:HGNC:30077]
AC006453.2	-0.553626	3.27125	7.45557e-05	0.00177429	ENSG00000283196	645166	2	89542842	89585652	-1	lincRNA
AC006453.2	-0.553626	3.27125	7.45557e-05	0.00177429	ENSG00000283196	100996732	2	89542842	89585652	-1	lincRNA
AC006453.2	-0.553626	3.27125	7.45557e-05	0.00177429	ENSG00000283196	654342	2	89542842	89585652	-1	lincRNA
IQGAP3	0.656582	3.8049	7.50438e-05	0.00178443	ENSG00000183856	128239	1	156525405	156572604	-1	protein_coding	IQ motif containing GTPase activating protein 3 [Source:HGNC Symbol;Acc:HGNC:20669]
NCEH1	0.574453	6.3342	7.63869e-05	0.00181487	ENSG00000144959	57552	3	172630249	172711218	-1	protein_coding	neutral cholesterol ester hydrolase 1 [Source:HGNC Symbol;Acc:HGNC:29260]
EIF4B	-0.49571	5.07339	7.66894e-05	0.00182055	ENSG00000063046	1975	12	53006158	53042209	1	protein_coding	eukaryotic translation initiation factor 4B [Source:HGNC Symbol;Acc:HGNC:3285]
GRIK2	-0.572688	3.08076	7.73596e-05	0.00183495	ENSG00000164418	2898	6	101398788	102070083	1	protein_coding	glutamate ionotropic receptor kainate type subunit 2 [Source:HGNC Symbol;Acc:HGNC:4580]
F3	0.663152	5.84346	7.80628e-05	0.0018501	ENSG00000117525	2152	1	94529225	94541800	-1	protein_coding	coagulation factor III, tissue factor [Source:HGNC Symbol;Acc:HGNC:3541]
TIMP4	-0.453395	2.50406	7.86269e-05	0.00186194	ENSG00000157150	7079	3	12153051	12159351	-1	protein_coding	TIMP metallopeptidase inhibitor 4 [Source:HGNC Symbol;Acc:HGNC:11823]
TCTN3	0.416723	7.35215	7.88867e-05	0.00186655	ENSG00000119977	26123	10	95663396	95694143	-1	protein_coding	tectonic family member 3 [Source:HGNC Symbol;Acc:HGNC:24519]
MTND4P24	0.375551	2.28234	7.90501e-05	0.0018679	ENSG00000232177		X	126472885	126473281	1	processed_pseudogene	mitochondrially encoded NADH:ubiquinone oxidoreductase core subunit 4 pseudogene 24 [Source:HGNC Symbol;Acc:HGNC:42220]
CDC42EP3	-0.366949	7.42002	7.9081e-05	0.0018679	ENSG00000163171	10602	2	37641882	37738468	-1	protein_coding	CDC42 effector protein 3 [Source:HGNC Symbol;Acc:HGNC:16943]
HOXD10	0.410501	2.3665	7.91386e-05	0.0018679	ENSG00000128710	3236	2	176108790	176119942	1	protein_coding	homeobox D10 [Source:HGNC Symbol;Acc:HGNC:5133]
CRTAP	-0.299053	8.30034	8.02939e-05	0.00189362	ENSG00000170275	10491	3	33113979	33147773	1	protein_coding	cartilage associated protein [Source:HGNC Symbol;Acc:HGNC:2379]
YBX1	-0.244306	8.17977	8.08767e-05	0.0019058	ENSG00000065978	4904	1	42682427	42702349	1	protein_coding	Y-box binding protein 1 [Source:HGNC Symbol;Acc:HGNC:8014]
DARS2	0.60964	4.83828	8.17539e-05	0.0019242	ENSG00000117593	55157	1	173824503	173858546	1	protein_coding	aspartyl-tRNA synthetase 2, mitochondrial [Source:HGNC Symbol;Acc:HGNC:25538]
MCM10	0.638167	3.93527	8.17914e-05	0.0019242	ENSG00000065328	55388	10	13161554	13211104	1	protein_coding	minichromosome maintenance 10 replication initiation factor [Source:HGNC Symbol;Acc:HGNC:18043]
PIGK	0.437935	5.92064	8.23088e-05	0.00193479	ENSG00000142892	10026	1	77088990	77219430	-1	protein_coding	phosphatidylinositol glycan anchor biosynthesis class K [Source:HGNC Symbol;Acc:HGNC:8965]
HMBS	0.499383	6.30749	8.32725e-05	0.00195585	ENSG00000256269	3145	11	119084866	119093549	1	protein_coding	hydroxymethylbilane synthase [Source:HGNC Symbol;Acc:HGNC:4982]
HMBS	0.499383	6.30749	8.32725e-05	0.00195585	ENSG00000281702	3145	CHR_HG2217_PATCH	119084865	119093548	1	protein_coding	hydroxymethylbilane synthase [Source:HGNC Symbol;Acc:HGNC:4982]
ADAM15	-0.668755	5.26668	8.39605e-05	0.0019704	ENSG00000143537	8751	1	155050566	155062775	1	protein_coding	ADAM metallopeptidase domain 15 [Source:HGNC Symbol;Acc:HGNC:193]
DDX3X	0.435117	6.39508	8.44619e-05	0.00197982	ENSG00000215301	1654	X	41333348	41364472	1	protein_coding	DEAD-box helicase 3, X-linked [Source:HGNC Symbol;Acc:HGNC:2745]
FCRLB	-0.599958	3.91573	8.44995e-05	0.00197982	ENSG00000162746	127943	1	161721563	161728143	1	protein_coding	Fc receptor like B [Source:HGNC Symbol;Acc:HGNC:26431]
RPL29	-0.262339	7.75335	8.51314e-05	0.001993	ENSG00000162244	6159	3	51993600	51995942	-1	protein_coding	ribosomal protein L29 [Source:HGNC Symbol;Acc:HGNC:10331]
CEP78	0.591162	4.14691	8.58885e-05	0.00200909	ENSG00000148019	84131	9	78236062	78279690	1	protein_coding	centrosomal protein 78 [Source:HGNC Symbol;Acc:HGNC:25740]
CCZ1B	0.472949	2.93747	8.60484e-05	0.0020112	ENSG00000146574	221960	7	6794134	6826770	-1	protein_coding	CCZ1 homolog B, vacuolar protein trafficking and biogenesis associated [Source:HGNC Symbol;Acc:HGNC:21717]
TICAM1	-0.610768	3.7401	8.61396e-05	0.0020117	ENSG00000127666	148022	19	4815932	4831704	-1	protein_coding	toll like receptor adaptor molecule 1 [Source:HGNC Symbol;Acc:HGNC:18348]
C1QBP	0.283633	7.86622	8.66198e-05	0.00201975	ENSG00000108561	708	17	5432777	5448830	-1	protein_coding	complement C1q binding protein [Source:HGNC Symbol;Acc:HGNC:1243]
S100A16	-0.297774	8.94815	8.66247e-05	0.00201975	ENSG00000188643	140576	1	153606886	153613145	-1	protein_coding	S100 calcium binding protein A16 [Source:HGNC Symbol;Acc:HGNC:20441]
DCAF6	-0.45302	6.72798	8.69814e-05	0.00202642	ENSG00000143164	55827	1	167935783	168075843	1	protein_coding	DDB1 and CUL4 associated factor 6 [Source:HGNC Symbol;Acc:HGNC:30002]
ZYX	-0.532718	6.95061	8.75577e-05	0.0020382	ENSG00000159840	7791	7	143381080	143391111	1	protein_coding	zyxin [Source:HGNC Symbol;Acc:HGNC:13200]
NAE1	0.394738	6.53812	8.82517e-05	0.00205269	ENSG00000159593	8883	16	66802875	66873256	-1	protein_coding	NEDD8 activating enzyme E1 subunit 1 [Source:HGNC Symbol;Acc:HGNC:621]
PAPSS2	0.564892	5.2682	8.84031e-05	0.00205442	ENSG00000198682	9060	10	87659613	87747705	1	protein_coding	3'-phosphoadenosine 5'-phosphosulfate synthase 2 [Source:HGNC Symbol;Acc:HGNC:8604]
SHKBP1	-0.576237	6.31205	8.8469e-05	0.00205442	ENSG00000160410	92799	19	40576851	40591399	1	protein_coding	SH3KBP1 binding protein 1 [Source:HGNC Symbol;Acc:HGNC:19214]
RPL10	-0.254813	7.51672	9.15703e-05	0.00212233	ENSG00000147403	6134	X	154389955	154409168	1	protein_coding	ribosomal protein L10 [Source:HGNC Symbol;Acc:HGNC:10298]
KIF15	0.608347	3.82225	9.16145e-05	0.00212233	ENSG00000280610	56992	CHR_HG2066_PATCH	44761713	44873372	1	protein_coding	kinesin family member 15 [Source:HGNC Symbol;Acc:HGNC:17273]
KIF15	0.608347	3.82225	9.16145e-05	0.00212233	ENSG00000163808	56992	3	44761717	44873376	1	protein_coding	kinesin family member 15 [Source:HGNC Symbol;Acc:HGNC:17273]
FN3KRP	0.518969	5.94241	9.23612e-05	0.00213791	ENSG00000141560	79672	17	82716683	82730328	1	protein_coding	fructosamine 3 kinase related protein [Source:HGNC Symbol;Acc:HGNC:25700]
UBE2V2	0.385988	6.50205	9.30613e-05	0.00215238	ENSG00000169139	7336	8	48008400	48064708	1	protein_coding	ubiquitin conjugating enzyme E2 V2 [Source:HGNC Symbol;Acc:HGNC:12495]
SLC20A1	0.543999	7.68916	9.34349e-05	0.00215929	ENSG00000144136	6574	2	112645857	112663827	1	protein_coding	solute carrier family 20 member 1 [Source:HGNC Symbol;Acc:HGNC:10946]
CCDC28B	-0.564054	3.66892	9.42729e-05	0.0021769	ENSG00000160050	79140	1	32200386	32205387	1	protein_coding	coiled-coil domain containing 28B [Source:HGNC Symbol;Acc:HGNC:28163]
RBPJ	-0.4744	6.63384	9.46445e-05	0.00218266	ENSG00000168214	3516	4	26163455	26435131	1	protein_coding	recombination signal binding protein for immunoglobulin kappa J region [Source:HGNC Symbol;Acc:HGNC:5724]
UGGT2	0.579496	4.41419	9.46739e-05	0.00218266	ENSG00000102595	55757	13	95801580	96053482	-1	protein_coding	UDP-glucose glycoprotein glucosyltransferase 2 [Source:HGNC Symbol;Acc:HGNC:15664]
FIGN	0.457142	2.79174	9.4753e-05	0.00218273	ENSG00000182263	55137	2	163593396	163736012	-1	protein_coding	fidgetin, microtubule severing factor [Source:HGNC Symbol;Acc:HGNC:13285]
BBS7	0.543932	5.28384	9.52412e-05	0.00219099	ENSG00000138686	55212	4	121824440	121870497	-1	protein_coding	Bardet-Biedl syndrome 7 [Source:HGNC Symbol;Acc:HGNC:18758]
ZNF503	-0.47635	2.67999	9.52636e-05	0.00219099	ENSG00000165655	84858	10	75397830	75401906	-1	protein_coding	zinc finger protein 503 [Source:HGNC Symbol;Acc:HGNC:23589]
CCHCR1	0.716191	5.00247	9.65853e-05	0.00221961	ENSG00000206457	54535	CHR_HSCHR6_MHC_QBL_CTG1	31134861	31150652	-1	protein_coding	coiled-coil alpha-helical rod protein 1 [Source:HGNC Symbol;Acc:HGNC:13930]
CCHCR1	0.716191	5.00247	9.65853e-05	0.00221961	ENSG00000224180	54535	CHR_HSCHR6_MHC_MCF_CTG1	31220974	31236769	-1	protein_coding	coiled-coil alpha-helical rod protein 1 [Source:HGNC Symbol;Acc:HGNC:13930]
CCHCR1	0.716191	5.00247	9.65853e-05	0.00221961	ENSG00000204536	54535	6	31142439	31158238	-1	protein_coding	coiled-coil alpha-helical rod protein 1 [Source:HGNC Symbol;Acc:HGNC:13930]
CCHCR1	0.716191	5.00247	9.65853e-05	0.00221961	ENSG00000234114	54535	CHR_HSCHR6_MHC_COX_CTG1	31134989	31150760	-1	protein_coding	coiled-coil alpha-helical rod protein 1 [Source:HGNC Symbol;Acc:HGNC:13930]
CCHCR1	0.716191	5.00247	9.65853e-05	0.00221961	ENSG00000223533	54535	CHR_HSCHR6_MHC_MANN_CTG1	31187361	31203155	-1	protein_coding	coiled-coil alpha-helical rod protein 1 [Source:HGNC Symbol;Acc:HGNC:13930]
CCHCR1	0.716191	5.00247	9.65853e-05	0.00221961	ENSG00000206355	54535	CHR_HSCHR6_MHC_DBB_CTG1	31136168	31151940	-1	protein_coding	coiled-coil alpha-helical rod protein 1 [Source:HGNC Symbol;Acc:HGNC:13930]
B2M	0.214161	12.0511	9.73818e-05	0.00223613	ENSG00000273686		CHR_HSCHR15_3_CTG8	44711489	44718888	1	protein_coding	beta-2-microglobulin [Source:HGNC Symbol;Acc:HGNC:914]
B2M	0.214161	12.0511	9.73818e-05	0.00223613	ENSG00000166710		15	44711477	44718877	1	protein_coding	beta-2-microglobulin [Source:HGNC Symbol;Acc:HGNC:914]
RBM3	-0.315843	7.4486	9.7524e-05	0.00223761	ENSG00000102317	5935	X	48574449	48579066	1	protein_coding	RNA binding motif (RNP1, RRM) protein 3 [Source:HGNC Symbol;Acc:HGNC:9900]
TRIM14	0.459228	2.72036	9.78989e-05	0.00224442	ENSG00000106785	9830	9	98069275	98119212	-1	protein_coding	tripartite motif containing 14 [Source:HGNC Symbol;Acc:HGNC:16283]
CPSF3	0.490895	6.54637	9.82719e-05	0.00225118	ENSG00000119203	51692	2	9423568	9473101	1	protein_coding	cleavage and polyadenylation specific factor 3 [Source:HGNC Symbol;Acc:HGNC:2326]
ASPH	0.236892	9.11918	9.86535e-05	0.00225812	ENSG00000198363	444	8	61500556	61714640	-1	protein_coding	aspartate beta-hydroxylase [Source:HGNC Symbol;Acc:HGNC:757]
FBXO5	0.658689	4.70372	9.9534e-05	0.0022764	ENSG00000112029	26271	6	152970519	152983579	-1	protein_coding	F-box protein 5 [Source:HGNC Symbol;Acc:HGNC:13584]
CCT6A	0.275475	8.02752	9.96102e-05	0.0022764	ENSG00000146731	908	7	56051630	56063989	1	protein_coding	chaperonin containing TCP1 subunit 6A [Source:HGNC Symbol;Acc:HGNC:1620]
FLOT2	-0.617393	5.44782	9.97646e-05	0.00227722	ENSG00000132589	2319	17	28879335	28897679	-1	protein_coding	flotillin 2 [Source:HGNC Symbol;Acc:HGNC:3758]
TNFAIP8	0.52296	3.27168	9.98044e-05	0.00227722	ENSG00000145779	25816	5	119268692	119399688	1	protein_coding	TNF alpha induced protein 8 [Source:HGNC Symbol;Acc:HGNC:17260]
TMEM187	-0.562603	3.41577	0.000101011	0.0023011	ENSG00000177854	8269	X	153972327	153983195	1	protein_coding	transmembrane protein 187 [Source:HGNC Symbol;Acc:HGNC:13705]
COX6CP1	-0.468303	2.62058	0.000101525	0.00231097	ENSG00000260318		16	11903923	11904137	-1	processed_pseudogene	cytochrome c oxidase subunit 6C pseudogene 1 [Source:HGNC Symbol;Acc:HGNC:2286]
TMSB10	0.188675	11.6112	0.000101973	0.00231797	ENSG00000034510	9168	2	84905625	84906675	1	protein_coding	thymosin beta 10 [Source:HGNC Symbol;Acc:HGNC:11879]
NOP10	-0.260407	8.74332	0.000101993	0.00231797	ENSG00000182117	55505	15	34341713	34343177	-1	protein_coding	NOP10 ribonucleoprotein [Source:HGNC Symbol;Acc:HGNC:14378]
STK19	-0.572688	3.8597	0.000103293	0.00234565	ENSG00000236250	8859	CHR_HSCHR6_MHC_SSTO_CTG1	31963829	31974100	1	protein_coding	serine/threonine kinase 19 [Source:HGNC Symbol;Acc:HGNC:11398]
STK19	-0.572688	3.8597	0.000103293	0.00234565	ENSG00000204344	8859	6	31971091	31982821	1	protein_coding	serine/threonine kinase 19 [Source:HGNC Symbol;Acc:HGNC:11398]
STK19	-0.572688	3.8597	0.000103293	0.00234565	ENSG00000226257	8859	CHR_HSCHR6_MHC_DBB_CTG1	31953357	31965001	1	protein_coding	serine/threonine kinase 19 [Source:HGNC Symbol;Acc:HGNC:11398]
STK19	-0.572688	3.8597	0.000103293	0.00234565	ENSG00000206342	8859	CHR_HSCHR6_MHC_QBL_CTG1	31961552	31971824	1	protein_coding	serine/threonine kinase 19 [Source:HGNC Symbol;Acc:HGNC:11398]
STK19	-0.572688	3.8597	0.000103293	0.00234565	ENSG00000234947	8859	CHR_HSCHR6_MHC_COX_CTG1	31958721	31968992	1	protein_coding	serine/threonine kinase 19 [Source:HGNC Symbol;Acc:HGNC:11398]
STK19	-0.572688	3.8597	0.000103293	0.00234565	ENSG00000226033	8859	CHR_HSCHR6_MHC_MCF_CTG1	32047618	32057890	1	protein_coding	serine/threonine kinase 19 [Source:HGNC Symbol;Acc:HGNC:11398]
HAUS8	0.627621	4.6312	0.000103854	0.00235654	ENSG00000131351	93323	19	17049729	17075625	-1	protein_coding	HAUS augmin like complex subunit 8 [Source:HGNC Symbol;Acc:HGNC:30532]
TDP1	0.644946	4.65751	0.000104753	0.0023732	ENSG00000042088	55775	14	89954939	90044768	1	protein_coding	tyrosyl-DNA phosphodiesterase 1 [Source:HGNC Symbol;Acc:HGNC:18884]
EFEMP1	0.841184	5.77994	0.000106678	0.00241458	ENSG00000115380	2202	2	55865967	55924139	-1	protein_coding	EGF containing fibulin like extracellular matrix protein 1 [Source:HGNC Symbol;Acc:HGNC:3218]
MAX	-0.396229	6.57172	0.000106761	0.00241458	ENSG00000125952	4149	14	65006174	65102695	-1	protein_coding	MYC associated factor X [Source:HGNC Symbol;Acc:HGNC:6913]
LRRC17	-0.415304	2.37499	0.000106832	0.00241458	ENSG00000128606	10234	7	102912991	102944949	1	protein_coding	leucine rich repeat containing 17 [Source:HGNC Symbol;Acc:HGNC:16895]
MRPS33	0.41754	6.04559	0.000107365	0.00242473	ENSG00000090263	51650	7	141002610	141015228	-1	protein_coding	mitochondrial ribosomal protein S33 [Source:HGNC Symbol;Acc:HGNC:16634]
USP9Y	-0.507552	2.99549	0.000109139	0.00246286	ENSG00000114374	8287	Y	12701231	12860839	1	protein_coding	ubiquitin specific peptidase 9, Y-linked [Source:HGNC Symbol;Acc:HGNC:12633]
ZBTB38	-0.517332	6.20385	0.00011082	0.00249883	ENSG00000177311	253461	3	141324213	141449792	1	protein_coding	zinc finger and BTB domain containing 38 [Source:HGNC Symbol;Acc:HGNC:26636]
WASHC5	-0.538152	5.89475	0.000111346	0.00250874	ENSG00000164961	9897	8	125024260	125091840	-1	protein_coding	WASH complex subunit 5 [Source:HGNC Symbol;Acc:HGNC:28984]
TMEM87A	0.460237	6.03312	0.00011165	0.00251361	ENSG00000103978	25963	15	42210452	42273663	-1	protein_coding	transmembrane protein 87A [Source:HGNC Symbol;Acc:HGNC:24522]
ERCC2	-0.608573	4.41255	0.000112169	0.00252332	ENSG00000104884	2068	19	45349837	45370918	-1	protein_coding	ERCC excision repair 2, TFIIH core complex helicase subunit [Source:HGNC Symbol;Acc:HGNC:3434]
CNIH4	0.322405	7.72589	0.000113048	0.0025411	ENSG00000143771	29097	1	224356850	224379459	1	protein_coding	cornichon family AMPA receptor auxiliary protein 4 [Source:HGNC Symbol;Acc:HGNC:25013]
DPYSL3	0.565745	5.87184	0.000113731	0.00255448	ENSG00000113657	1809	5	147390811	147510056	-1	protein_coding	dihydropyrimidinase like 3 [Source:HGNC Symbol;Acc:HGNC:3015]
TRIM6	0.513918	3.13433	0.000114677	0.0025737	ENSG00000121236	117854	11	5596109	5612958	1	protein_coding	tripartite motif containing 6 [Source:HGNC Symbol;Acc:HGNC:16277]
SSR1	0.26829	8.20081	0.00011494	0.0025776	ENSG00000124783	6745	6	7268306	7347446	-1	protein_coding	signal sequence receptor subunit 1 [Source:HGNC Symbol;Acc:HGNC:11323]
FBXL15	-0.534964	3.7428	0.000115821	0.00259534	ENSG00000107872	79176	10	102419189	102423136	1	protein_coding	F-box and leucine rich repeat protein 15 [Source:HGNC Symbol;Acc:HGNC:28155]
DSN1	0.605864	5.04918	0.000117439	0.00262954	ENSG00000149636	79980	20	36751791	36773818	-1	protein_coding	DSN1 homolog, MIS12 kinetochore complex component [Source:HGNC Symbol;Acc:HGNC:16165]
FRG1CP	-0.495662	3.12094	0.000117577	0.00263058	ENSG00000282826	100289097	20	28580709	28602664	-1	unprocessed_pseudogene	FSHD region gene 1 family member C, pseudogene [Source:HGNC Symbol;Acc:HGNC:51762]
FAM57A	-0.573113	4.75281	0.000117886	0.00263545	ENSG00000167695	79850	17	732412	742972	1	protein_coding	family with sequence similarity 57 member A [Source:HGNC Symbol;Acc:HGNC:29646]
CDC6	0.679121	4.80609	0.000118246	0.00264143	ENSG00000094804	990	17	40287633	40304657	1	protein_coding	cell division cycle 6 [Source:HGNC Symbol;Acc:HGNC:1744]
RBBP7	0.331617	7.42133	0.000118531	0.00264574	ENSG00000102054	5931	X	16839283	16870414	-1	protein_coding	RB binding protein 7, chromatin remodeling factor [Source:HGNC Symbol;Acc:HGNC:9890]
APIP	0.497853	4.51191	0.00011879	0.00264949	ENSG00000149089	51074	11	34853094	34916499	-1	protein_coding	APAF1 interacting protein [Source:HGNC Symbol;Acc:HGNC:17581]
PEF1	-0.418274	6.59676	0.000119517	0.00266304	ENSG00000162517	553115	1	31629862	31644896	-1	protein_coding	penta-EF-hand domain containing 1 [Source:HGNC Symbol;Acc:HGNC:30009]
VEGFB	-0.557747	4.34815	0.000119583	0.00266304	ENSG00000173511	7423	11	64234538	64238793	1	protein_coding	vascular endothelial growth factor B [Source:HGNC Symbol;Acc:HGNC:12681]
STX7	-0.400749	6.14131	0.000119983	0.00266987	ENSG00000079950	8417	6	132445867	132513198	-1	protein_coding	syntaxin 7 [Source:HGNC Symbol;Acc:HGNC:11442]
RASGRF2	0.402086	2.3614	0.000120147	0.00267123	ENSG00000113319	5924	5	80960672	81230156	1	protein_coding	Ras protein specific guanine nucleotide releasing factor 2 [Source:HGNC Symbol;Acc:HGNC:9876]
TMEM51	0.50072	2.83904	0.00012023	0.00267123	ENSG00000171729	55092	1	15152532	15220480	1	protein_coding	transmembrane protein 51 [Source:HGNC Symbol;Acc:HGNC:25488]
NFE2L1	-0.561845	4.27937	0.000120389	0.00267271	ENSG00000082641	4779	17	48048329	48061487	1	protein_coding	nuclear factor, erythroid 2 like 1 [Source:HGNC Symbol;Acc:HGNC:7781]
PPP1R12A	0.306363	7.97699	0.000120617	0.00267572	ENSG00000058272	4659	12	79773563	79935460	-1	protein_coding	protein phosphatase 1 regulatory subunit 12A [Source:HGNC Symbol;Acc:HGNC:7618]
HIST1H1D	0.527395	2.93908	0.000121677	0.00269715	ENSG00000124575	3007	6	26234268	26234933	-1	protein_coding	histone cluster 1 H1 family member d [Source:HGNC Symbol;Acc:HGNC:4717]
UTP11	0.411092	6.01449	0.000122711	0.00271796	ENSG00000183520	51118	1	38009258	38024824	1	protein_coding	UTP11, small subunit processome component [Source:HGNC Symbol;Acc:HGNC:24329]
LOXL3	0.577997	3.31546	0.000123825	0.00274054	ENSG00000115318	84695	2	74532414	74555690	-1	protein_coding	lysyl oxidase like 3 [Source:HGNC Symbol;Acc:HGNC:13869]
PIMREG	0.722812	5.87016	0.000124628	0.00275586	ENSG00000129195	54478	17	6444415	6451469	1	protein_coding	PICALM interacting mitotic regulator [Source:HGNC Symbol;Acc:HGNC:25483]
ADIRF-AS1	0.444434	2.57277	0.000124709	0.00275586	ENSG00000272734		10	86965345	86971311	-1	processed_transcript	ADIRF antisense RNA 1 [Source:HGNC Symbol;Acc:HGNC:45127]
TCEAL4	-0.297867	7.13676	0.000125001	0.00276019	ENSG00000133142	79921	X	103576231	103587736	1	protein_coding	transcription elongation factor A like 4 [Source:HGNC Symbol;Acc:HGNC:26121]
TRIM22	-0.550901	5.94452	0.000125406	0.00276701	ENSG00000132274	10346	11	5689689	5737089	1	protein_coding	tripartite motif containing 22 [Source:HGNC Symbol;Acc:HGNC:16379]
CD27-AS1	-0.535519	4.67666	0.000127534	0.0028118	ENSG00000215039	678655	12	6439001	6451567	-1	processed_transcript	CD27 antisense RNA 1 [Source:HGNC Symbol;Acc:HGNC:43896]
DPYD	0.574635	4.30599	0.000127844	0.00281649	ENSG00000188641	1806	1	97077743	97921049	-1	protein_coding	dihydropyrimidine dehydrogenase [Source:HGNC Symbol;Acc:HGNC:3012]
RSRC1	0.507261	5.29629	0.000128045	0.00281875	ENSG00000174891	51319	3	158105855	158545730	1	protein_coding	arginine and serine rich coiled-coil 1 [Source:HGNC Symbol;Acc:HGNC:24152]
LMAN1	0.348602	7.00436	0.000128159	0.0028191	ENSG00000074695	3998	18	59327823	59359962	-1	protein_coding	lectin, mannose binding 1 [Source:HGNC Symbol;Acc:HGNC:6631]
DPY19L4	0.527952	4.02673	0.000128527	0.00282505	ENSG00000156162	286148	8	94719703	94793836	1	protein_coding	dpy-19 like 4 (C. elegans) [Source:HGNC Symbol;Acc:HGNC:27829]
RNF114	0.401681	6.60402	0.000129523	0.00284475	ENSG00000124226	55905	20	49936336	49953892	1	protein_coding	ring finger protein 114 [Source:HGNC Symbol;Acc:HGNC:13094]
COL18A1	0.468831	2.72887	0.000129801	0.0028487	ENSG00000182871	80781	21	45405137	45513720	1	protein_coding	collagen type XVIII alpha 1 chain [Source:HGNC Symbol;Acc:HGNC:2195]
VIT	0.564329	3.21199	0.000130173	0.00285462	ENSG00000205221	5212	2	36696690	36814792	1	protein_coding	vitrin [Source:HGNC Symbol;Acc:HGNC:12697]
FANCA	0.563059	3.44144	0.00013027	0.00285462	ENSG00000187741	2175	16	89737549	89816657	-1	protein_coding	Fanconi anemia complementation group A [Source:HGNC Symbol;Acc:HGNC:3582]
THUMPD3-AS1	0.536738	4.44164	0.000130551	0.0028586	ENSG00000206573	440944	3	9349689	9398579	-1	antisense_RNA	THUMPD3 antisense RNA 1 [Source:HGNC Symbol;Acc:HGNC:44478]
RRAGB	-0.523209	3.51224	0.000131259	0.00287193	ENSG00000083750	10325	X	55717739	55758774	1	protein_coding	Ras related GTP binding B [Source:HGNC Symbol;Acc:HGNC:19901]
FBLN5	0.348779	9.09782	0.000131449	0.00287389	ENSG00000140092	10516	14	91869412	91947987	-1	protein_coding	fibulin 5 [Source:HGNC Symbol;Acc:HGNC:3602]
MRPL39	0.47528	5.80533	0.000131701	0.00287722	ENSG00000154719	54148	21	25585656	25607517	-1	protein_coding	mitochondrial ribosomal protein L39 [Source:HGNC Symbol;Acc:HGNC:14027]
KRT19	0.745599	5.89657	0.000132775	0.00289847	ENSG00000171345	3880	17	41523617	41528308	-1	protein_coding	keratin 19 [Source:HGNC Symbol;Acc:HGNC:6436]
MYPN	0.46614	2.69777	0.000133054	0.00290237	ENSG00000138347	84665	10	68106117	68212017	1	protein_coding	myopalladin [Source:HGNC Symbol;Acc:HGNC:23246]
ZNF493	0.486194	2.88504	0.00013338	0.00290728	ENSG00000196268	284443	19	21397119	21427573	1	protein_coding	zinc finger protein 493 [Source:HGNC Symbol;Acc:HGNC:23708]
GAL	0.421381	2.43868	0.00013374	0.00291292	ENSG00000069482	51083	11	68683779	68691175	1	protein_coding	galanin and GMAP prepropeptide [Source:HGNC Symbol;Acc:HGNC:4114]
SHCBP1	0.651561	6.17347	0.000134352	0.00292403	ENSG00000171241	79801	16	46580554	46621626	-1	protein_coding	SHC binding and spindle associated 1 [Source:HGNC Symbol;Acc:HGNC:29547]
MAPK3	-0.563691	4.79201	0.000135035	0.00293667	ENSG00000102882	5595	16	30114105	30123506	-1	protein_coding	mitogen-activated protein kinase 3 [Source:HGNC Symbol;Acc:HGNC:6877]
ISOC2	-0.43655	6.79797	0.000135685	0.00294788	ENSG00000063241	79763	19	55452985	55462343	-1	protein_coding	isochorismatase domain containing 2 [Source:HGNC Symbol;Acc:HGNC:26278]
ARAF	-0.565391	5.69115	0.000135755	0.00294788	ENSG00000078061	369	X	47561100	47571920	1	protein_coding	A-Raf proto-oncogene, serine/threonine kinase [Source:HGNC Symbol;Acc:HGNC:646]
SPRYD3	-0.640525	4.63882	0.000136707	0.0029663	ENSG00000167778	84926	12	53064316	53079420	-1	protein_coding	SPRY domain containing 3 [Source:HGNC Symbol;Acc:HGNC:25920]
PSMC3IP	0.550355	3.82943	0.00013693	0.00296891	ENSG00000131470	29893	17	42572315	42577831	-1	protein_coding	PSMC3 interacting protein [Source:HGNC Symbol;Acc:HGNC:17928]
ST3GAL1	-0.643666	4.15084	0.000137266	0.00297397	ENSG00000008513	6482	8	133454848	133571940	-1	protein_coding	ST3 beta-galactoside alpha-2,3-sialyltransferase 1 [Source:HGNC Symbol;Acc:HGNC:10862]
SFRP1	-0.666943	3.91125	0.00013763	0.00297959	ENSG00000104332	6422	8	41261958	41309497	-1	protein_coding	secreted frizzled related protein 1 [Source:HGNC Symbol;Acc:HGNC:10776]
GART	0.479878	6.45871	0.000138683	0.00300015	ENSG00000159131	2618	21	33503931	33543491	-1	protein_coding	phosphoribosylglycinamide formyltransferase, phosphoribosylglycinamide synthetase, phosphoribosylaminoimidazole synthetase [Source:HGNC Symbol;Acc:HGNC:4163]
GART	0.479878	6.45871	0.000138683	0.00300015	ENSG00000262473	2618	CHR_HSCHR21_4_CTG1_1	33508081	33521016	-1	protein_coding	phosphoribosylglycinamide formyltransferase, phosphoribosylglycinamide synthetase, phosphoribosylaminoimidazole synthetase [Source:HGNC Symbol;Acc:HGNC:4163]
UBE2S	0.603312	6.17958	0.000139516	0.0030159	ENSG00000108106	27338	19	55399745	55407777	-1	protein_coding	ubiquitin conjugating enzyme E2 S [Source:HGNC Symbol;Acc:HGNC:17895]
PCYT2	-0.552446	4.88543	0.000140175	0.00302787	ENSG00000185813	5833	17	81900965	81911464	-1	protein_coding	phosphate cytidylyltransferase 2, ethanolamine [Source:HGNC Symbol;Acc:HGNC:8756]
XPOT	-0.466975	6.08134	0.000140501	0.00303263	ENSG00000184575	11260	12	64404350	64451127	1	protein_coding	exportin for tRNA [Source:HGNC Symbol;Acc:HGNC:12826]
SLC38A10	0.619599	4.84915	0.000141178	0.00304496	ENSG00000157637	124565	17	81245000	81295547	-1	protein_coding	solute carrier family 38 member 10 [Source:HGNC Symbol;Acc:HGNC:28237]
TMEM189	-0.533124	4.02852	0.000141792	0.0030559	ENSG00000240849	387521	20	50118254	50153734	-1	protein_coding	transmembrane protein 189 [Source:HGNC Symbol;Acc:HGNC:16735]
IDH3G	-0.451891	6.64419	0.000142747	0.00307418	ENSG00000067829	3421	X	153785766	153794523	-1	protein_coding	isocitrate dehydrogenase 3 (NAD(+)) gamma [Source:HGNC Symbol;Acc:HGNC:5386]
ADSS	-0.426395	5.76322	0.000143507	0.00308681	ENSG00000035687	159	1	244408494	244452134	-1	protein_coding	adenylosuccinate synthase [Source:HGNC Symbol;Acc:HGNC:292]
SLC7A8	-0.589897	3.36541	0.000143547	0.00308681	ENSG00000092068	23428	14	23125295	23183674	-1	protein_coding	solute carrier family 7 member 8 [Source:HGNC Symbol;Acc:HGNC:11066]
TIPIN	0.536342	3.77994	0.000143871	0.00309146	ENSG00000075131	54962	15	66336206	66386746	-1	protein_coding	TIMELESS interacting protein [Source:HGNC Symbol;Acc:HGNC:30750]
ADH5	-0.244865	8.26924	0.000144187	0.00309594	ENSG00000197894	128	4	99070978	99088801	-1	protein_coding	alcohol dehydrogenase 5 (class III), chi polypeptide [Source:HGNC Symbol;Acc:HGNC:253]
FAM111B	0.613439	3.5854	0.000145093	0.00311153	ENSG00000189057	374393	11	59107185	59127410	1	protein_coding	family with sequence similarity 111 member B [Source:HGNC Symbol;Acc:HGNC:24200]
GTF3A	0.30462	7.21609	0.00014513	0.00311153	ENSG00000122034	2971	13	27424544	27435823	1	protein_coding	general transcription factor IIIA [Source:HGNC Symbol;Acc:HGNC:4662]
ZNF334	0.433947	2.48566	0.000146133	0.0031307	ENSG00000198185	55713	20	46499630	46513559	-1	protein_coding	zinc finger protein 334 [Source:HGNC Symbol;Acc:HGNC:15806]
GTF3C6	0.339225	6.69691	0.000146578	0.00313662	ENSG00000155115	112495	6	110958560	110967890	1	protein_coding	general transcription factor IIIC subunit 6 [Source:HGNC Symbol;Acc:HGNC:20872]
UBXN1	-0.373327	7.04677	0.000146627	0.00313662	ENSG00000162191	51035	11	62676498	62679117	-1	protein_coding	UBX domain protein 1 [Source:HGNC Symbol;Acc:HGNC:18402]
RASSF8-AS1	0.500102	3.03993	0.000146754	0.003137	ENSG00000246695		12	25939329	25959765	-1	antisense_RNA	RASSF8 antisense RNA 1 [Source:HGNC Symbol;Acc:HGNC:48637]
ITGB5	-0.452204	6.69605	0.000148911	0.0031771	ENSG00000082781	3693	3	124761948	124901418	-1	protein_coding	integrin subunit beta 5 [Source:HGNC Symbol;Acc:HGNC:6160]
EXOC3	-0.585694	5.06674	0.000148921	0.0031771	ENSG00000180104	11336	5	443158	471937	1	protein_coding	exocyst complex component 3 [Source:HGNC Symbol;Acc:HGNC:30378]
EIF4H	-0.454264	5.97877	0.000148961	0.0031771	ENSG00000106682	7458	7	74174245	74197101	1	protein_coding	eukaryotic translation initiation factor 4H [Source:HGNC Symbol;Acc:HGNC:12741]
IL15	0.460223	2.72349	0.000149147	0.0031787	ENSG00000164136	3600	4	141636599	141733987	1	protein_coding	interleukin 15 [Source:HGNC Symbol;Acc:HGNC:5977]
CRYBB2P1	0.541417	3.90421	0.000149446	0.00318272	ENSG00000100058	1416	22	25448105	25520854	1	transcribed_unprocessed_pseudogene	crystallin beta B2 pseudogene 1 [Source:HGNC Symbol;Acc:HGNC:2399]
TCEAL9	-0.312151	7.2342	0.00014998	0.00319174	ENSG00000185222	51186	X	103356452	103358451	1	protein_coding	transcription elongation factor A like 9 [Source:HGNC Symbol;Acc:HGNC:30084]
GTF2H1	-0.45197	5.99938	0.000150112	0.00319218	ENSG00000110768	2965	11	18322295	18367044	1	protein_coding	general transcription factor IIH subunit 1 [Source:HGNC Symbol;Acc:HGNC:4655]
ARHGDIA	-0.501903	6.42361	0.000151235	0.00321295	ENSG00000141522	396	17	81867721	81871406	-1	protein_coding	Rho GDP dissociation inhibitor alpha [Source:HGNC Symbol;Acc:HGNC:678]
MT1L	0.60473	4.32068	0.000151312	0.00321295	ENSG00000260549	4500	16	56617476	56618818	1	transcribed_unitary_pseudogene	metallothionein 1L, pseudogene [Source:HGNC Symbol;Acc:HGNC:7404]
PSMA4	0.236491	8.37695	0.000152337	0.00323233	ENSG00000041357	5685	15	78540405	78552419	1	protein_coding	proteasome subunit alpha 4 [Source:HGNC Symbol;Acc:HGNC:9533]
ADGRL4	-0.566635	3.84821	0.000153342	0.00325126	ENSG00000162618	64123	1	78889764	79006718	-1	protein_coding	adhesion G protein-coupled receptor L4 [Source:HGNC Symbol;Acc:HGNC:20822]
PTGER2	-0.554897	3.39781	0.000153817	0.00325878	ENSG00000125384	5732	14	52314305	52328606	1	protein_coding	prostaglandin E receptor 2 [Source:HGNC Symbol;Acc:HGNC:9594]
SSBP2	0.56636	5.6475	0.000153923	0.00325878	ENSG00000145687	23635	5	81413021	81751797	-1	protein_coding	single stranded DNA binding protein 2 [Source:HGNC Symbol;Acc:HGNC:15831]
PFDN5	-0.21615	9.37437	0.000155064	0.00327953	ENSG00000123349	5204	12	53295291	53299450	1	protein_coding	prefoldin subunit 5 [Source:HGNC Symbol;Acc:HGNC:8869]
MAGEH1	0.53966	5.29768	0.000155132	0.00327953	ENSG00000187601	28986	X	55452105	55453566	1	protein_coding	MAGE family member H1 [Source:HGNC Symbol;Acc:HGNC:24092]
G2E3	0.552279	4.64029	0.000156527	0.00330661	ENSG00000092140	55632	14	30559123	30620063	1	protein_coding	G2/M-phase specific E3 ubiquitin protein ligase [Source:HGNC Symbol;Acc:HGNC:20338]
EIF4E2	-0.305116	6.92967	0.000157216	0.00331873	ENSG00000135930	9470	2	232550052	232583644	1	protein_coding	eukaryotic translation initiation factor 4E family member 2 [Source:HGNC Symbol;Acc:HGNC:3293]
GLTP	-0.406041	6.08103	0.000157443	0.00332108	ENSG00000139433	51228	12	109850943	109880488	-1	protein_coding	glycolipid transfer protein [Source:HGNC Symbol;Acc:HGNC:24867]
ASF1A	0.505996	5.04195	0.000159372	0.00335931	ENSG00000111875	25842	6	118894220	118909167	1	protein_coding	anti-silencing function 1A histone chaperone [Source:HGNC Symbol;Acc:HGNC:20995]
PKIA	0.48417	2.86963	0.000159623	0.00336074	ENSG00000171033	5569	8	78516139	78605267	1	protein_coding	cAMP-dependent protein kinase inhibitor alpha [Source:HGNC Symbol;Acc:HGNC:9017]
FNDC4	-0.640138	4.75604	0.000159674	0.00336074	ENSG00000115226	64838	2	27491883	27495245	-1	protein_coding	fibronectin type III domain containing 4 [Source:HGNC Symbol;Acc:HGNC:20239]
FAAP20	-0.473073	4.97595	0.000159986	0.00336486	ENSG00000162585	199990	1	2184461	2212720	-1	protein_coding	Fanconi anemia core complex associated protein 20 [Source:HGNC Symbol;Acc:HGNC:26428]
SLC38A7	-0.56503	3.74777	0.000160246	0.00336787	ENSG00000103042	55238	16	58665109	58685104	-1	protein_coding	solute carrier family 38 member 7 [Source:HGNC Symbol;Acc:HGNC:25582]
HJURP	0.724685	5.57575	0.000161139	0.00338415	ENSG00000123485	55355	2	233833416	233854566	-1	protein_coding	Holliday junction recognition protein [Source:HGNC Symbol;Acc:HGNC:25444]
HLA-B	-0.388736	7.99529	0.000166872	0.00350199	ENSG00000224608	3106	CHR_HSCHR6_MHC_MANN_CTG1	31312948	31400264	-1	protein_coding	major histocompatibility complex, class I, B [Source:HGNC Symbol;Acc:HGNC:4932]
HLA-B	-0.388736	7.99529	0.000166872	0.00350199	ENSG00000206450	3106	CHR_HSCHR6_MHC_QBL_CTG1	31259328	31347305	-1	protein_coding	major histocompatibility complex, class I, B [Source:HGNC Symbol;Acc:HGNC:4932]
HLA-B	-0.388736	7.99529	0.000166872	0.00350199	ENSG00000223532	3106	CHR_HSCHR6_MHC_COX_CTG1	31260536	31347723	-1	protein_coding	major histocompatibility complex, class I, B [Source:HGNC Symbol;Acc:HGNC:4932]
HLA-B	-0.388736	7.99529	0.000166872	0.00350199	ENSG00000234745	3106	6	31269491	31357188	-1	protein_coding	major histocompatibility complex, class I, B [Source:HGNC Symbol;Acc:HGNC:4932]
HLA-B	-0.388736	7.99529	0.000166872	0.00350199	ENSG00000228964	3106	CHR_HSCHR6_MHC_SSTO_CTG1	31262912	31350932	-1	protein_coding	major histocompatibility complex, class I, B [Source:HGNC Symbol;Acc:HGNC:4932]
HLA-B	-0.388736	7.99529	0.000166872	0.00350199	ENSG00000232126	3106	CHR_HSCHR6_MHC_MCF_CTG1	31346626	31433637	-1	protein_coding	major histocompatibility complex, class I, B [Source:HGNC Symbol;Acc:HGNC:4932]
CKS1B	0.552701	5.21036	0.000169962	0.00356425	ENSG00000173207	1163	1	154974653	154979249	1	protein_coding	CDC28 protein kinase regulatory subunit 1B [Source:HGNC Symbol;Acc:HGNC:19083]
IGFBP6	-0.252945	9.33594	0.000172534	0.00361556	ENSG00000167779	3489	12	53097436	53102345	1	protein_coding	insulin like growth factor binding protein 6 [Source:HGNC Symbol;Acc:HGNC:5475]
WSB1	0.500379	5.83481	0.000173043	0.00362358	ENSG00000109046	26118	17	27294076	27315926	1	protein_coding	WD repeat and SOCS box containing 1 [Source:HGNC Symbol;Acc:HGNC:19221]
EBP	-0.42902	6.95164	0.000173612	0.00363196	ENSG00000147155	10682	X	48521158	48528716	1	protein_coding	emopamil binding protein (sterol isomerase) [Source:HGNC Symbol;Acc:HGNC:3133]
ARSJ	0.592856	5.4342	0.000173696	0.00363196	ENSG00000180801	79642	4	113900284	113979727	-1	protein_coding	arylsulfatase family member J [Source:HGNC Symbol;Acc:HGNC:26286]
XIST	0.410098	2.43231	0.000176125	0.00367703	ENSG00000229807	7503	X	73820651	73852753	-1	lincRNA	X inactive specific transcript (non-protein coding) [Source:HGNC Symbol;Acc:HGNC:12810]
PACS2	-0.568447	3.44672	0.000176235	0.00367703	ENSG00000179364	23241	14	105300563	105398147	1	protein_coding	phosphofurin acidic cluster sorting protein 2 [Source:HGNC Symbol;Acc:HGNC:23794]
BIN1	-0.548534	3.50093	0.000176833	0.00368685	ENSG00000136717	274	2	127048027	127107355	-1	protein_coding	bridging integrator 1 [Source:HGNC Symbol;Acc:HGNC:1052]
UBC	-0.231467	10.4559	0.000177345	0.00369483	ENSG00000150991	7316	12	124911604	124917368	-1	protein_coding	ubiquitin C [Source:HGNC Symbol;Acc:HGNC:12468]
SPTSSA	0.457529	5.62175	0.000178491	0.00371602	ENSG00000165389	171546	14	34432789	34462356	-1	protein_coding	serine palmitoyltransferase small subunit A [Source:HGNC Symbol;Acc:HGNC:20361]
COMMD5	-0.499844	5.3704	0.00017895	0.00372289	ENSG00000170619	28991	8	144841042	144853736	-1	protein_coding	COMM domain containing 5 [Source:HGNC Symbol;Acc:HGNC:17902]
ALDH3A2	0.535799	5.31529	0.000180072	0.00374351	ENSG00000072210	224	17	19648136	19677598	1	protein_coding	aldehyde dehydrogenase 3 family member A2 [Source:HGNC Symbol;Acc:HGNC:403]
IL13RA2	-0.668115	3.93743	0.000180549	0.00375073	ENSG00000123496	3598	X	115003975	115019977	-1	protein_coding	interleukin 13 receptor subunit alpha 2 [Source:HGNC Symbol;Acc:HGNC:5975]
OFD1	0.506912	3.31178	0.000181941	0.00377476	ENSG00000046651	8481	X	13734745	13769353	1	protein_coding	OFD1, centriole and centriolar satellite protein [Source:HGNC Symbol;Acc:HGNC:2567]
RNF14	-0.451578	6.16036	0.000181968	0.00377476	ENSG00000013561	9604	5	141958328	141990291	1	protein_coding	ring finger protein 14 [Source:HGNC Symbol;Acc:HGNC:10058]
UBE2E3	-0.336163	7.04781	0.000183525	0.00380432	ENSG00000170035	10477	2	180967248	181076585	1	protein_coding	ubiquitin conjugating enzyme E2 E3 [Source:HGNC Symbol;Acc:HGNC:12479]
RECK	0.386413	7.57551	0.000183664	0.00380445	ENSG00000122707	8434	9	36036433	36124451	1	protein_coding	reversion inducing cysteine rich protein with kazal motifs [Source:HGNC Symbol;Acc:HGNC:11345]
RBM8A	0.391158	6.04882	0.000185177	0.00383303	ENSG00000265241	9939	1	145917714	145927678	-1	protein_coding	RNA binding motif protein 8A [Source:HGNC Symbol;Acc:HGNC:9905]
MXRA5	0.588387	4.26071	0.000187585	0.00387762	ENSG00000101825	25878	X	3308565	3346641	-1	protein_coding	matrix remodeling associated 5 [Source:HGNC Symbol;Acc:HGNC:7539]
CASP1	0.559482	3.49857	0.000187601	0.00387762	ENSG00000137752	834	11	105025443	105035250	-1	protein_coding	caspase 1 [Source:HGNC Symbol;Acc:HGNC:1499]
NIPSNAP1	-0.570608	5.09778	0.000189293	0.00390979	ENSG00000184117	8508	22	29554808	29581337	-1	protein_coding	nipsnap homolog 1 [Source:HGNC Symbol;Acc:HGNC:7827]
ASF1B	0.658538	5.71335	0.00019166	0.00395585	ENSG00000105011	55723	19	14119509	14136956	-1	protein_coding	anti-silencing function 1B histone chaperone [Source:HGNC Symbol;Acc:HGNC:20996]
SSR2	0.210818	8.65881	0.000192992	0.00398048	ENSG00000163479	6746	1	156009048	156020959	-1	protein_coding	signal sequence receptor subunit 2 [Source:HGNC Symbol;Acc:HGNC:11324]
BAG2	-0.368925	6.90606	0.000193712	0.00399247	ENSG00000112208	9532	6	57172326	57189833	1	protein_coding	BCL2 associated athanogene 2 [Source:HGNC Symbol;Acc:HGNC:938]
ABCC4	0.567842	4.17548	0.000194078	0.00399715	ENSG00000125257	10257	13	95019829	95301446	-1	protein_coding	ATP binding cassette subfamily C member 4 [Source:HGNC Symbol;Acc:HGNC:55]
BAG3	-0.509466	6.54611	0.000195437	0.00402226	ENSG00000151929	9531	10	119651370	119677819	1	protein_coding	BCL2 associated athanogene 3 [Source:HGNC Symbol;Acc:HGNC:939]
TSPAN6	0.510192	5.42966	0.000196413	0.00403946	ENSG00000000003	7105	X	100627109	100639991	-1	protein_coding	tetraspanin 6 [Source:HGNC Symbol;Acc:HGNC:11858]
PNPT1	0.505235	4.91299	0.000198333	0.00407603	ENSG00000138035	87178	2	55634265	55693910	-1	protein_coding	polyribonucleotide nucleotidyltransferase 1 [Source:HGNC Symbol;Acc:HGNC:23166]
NUP93	0.534671	6.08842	0.000200335	0.00411423	ENSG00000102900	9688	16	56730105	56850286	1	protein_coding	nucleoporin 93 [Source:HGNC Symbol;Acc:HGNC:28958]
LINC02210	0.470354	2.93188	0.000203952	0.00418552	ENSG00000204650	147081	17	45620328	45655156	1	transcribed_unitary_pseudogene	long intergenic non-protein coding RNA 2210 [Source:HGNC Symbol;Acc:HGNC:26327]
LINC02210	0.470354	2.93188	0.000203952	0.00418552	ENSG00000282171	147081	CHR_HSCHR17_2_CTG5	45631949	45659841	1	transcribed_unprocessed_pseudogene	long intergenic non-protein coding RNA 2210 [Source:NCBI gene;Acc:147081]
NFYB	0.536238	4.3448	0.000204946	0.00420292	ENSG00000120837	4801	12	104117077	104138289	-1	protein_coding	nuclear transcription factor Y subunit beta [Source:HGNC Symbol;Acc:HGNC:7805]
GGT7	0.569296	3.63254	0.000206162	0.00422486	ENSG00000131067	2686	20	34844720	34872860	-1	protein_coding	gamma-glutamyltransferase 7 [Source:HGNC Symbol;Acc:HGNC:4259]
RAD51C	0.498911	5.31038	0.000207142	0.0042419	ENSG00000108384	5889	17	58692573	58735611	1	protein_coding	RAD51 paralog C [Source:HGNC Symbol;Acc:HGNC:9820]
DNASE2	-0.488241	6.5948	0.000207694	0.0042502	ENSG00000105612	1777	19	12875211	12881468	-1	protein_coding	deoxyribonuclease 2, lysosomal [Source:HGNC Symbol;Acc:HGNC:2960]
ARPC5L	0.382417	7.25339	0.000209619	0.00428455	ENSG00000136950	81873	9	124862130	124877733	1	protein_coding	actin related protein 2/3 complex subunit 5 like [Source:HGNC Symbol;Acc:HGNC:23366]
EMC3	0.330521	6.8972	0.000209785	0.00428455	ENSG00000125037	55831	3	9962537	10011116	-1	protein_coding	ER membrane protein complex subunit 3 [Source:HGNC Symbol;Acc:HGNC:23999]
INA	-0.433427	2.39597	0.00020982	0.00428455	ENSG00000148798	9118	10	103277163	103290351	1	protein_coding	internexin neuronal intermediate filament protein alpha [Source:HGNC Symbol;Acc:HGNC:6057]
RPS28	-0.475921	2.86362	0.00021016	0.00428845	ENSG00000233927	6234	19	8321158	8323340	1	protein_coding	ribosomal protein S28 [Source:HGNC Symbol;Acc:HGNC:10418]
HSPB2	-0.484964	3.1596	0.000211802	0.00431716	ENSG00000170276	3316	11	111912242	111914093	1	protein_coding	heat shock protein family B (small) member 2 [Source:HGNC Symbol;Acc:HGNC:5247]
PPDPF	-0.493439	6.14518	0.000211867	0.00431716	ENSG00000125534	79144	20	63520724	63522206	1	protein_coding	pancreatic progenitor cell differentiation and proliferation factor [Source:HGNC Symbol;Acc:HGNC:16142]
SAAL1	0.529687	4.6056	0.000212115	0.00431916	ENSG00000166788	113174	11	18069935	18106091	-1	protein_coding	serum amyloid A like 1 [Source:HGNC Symbol;Acc:HGNC:25158]
PYGB	-0.6056	4.59735	0.000213301	0.00434023	ENSG00000100994	5834	20	25248069	25298014	1	protein_coding	glycogen phosphorylase B [Source:HGNC Symbol;Acc:HGNC:9723]
KCNQ1OT1	0.586949	4.02968	0.000216579	0.00440382	ENSG00000269821	10984	11	2608328	2699994	-1	antisense_RNA	KCNQ1 opposite strand/antisense transcript 1 (non-protein coding) [Source:HGNC Symbol;Acc:HGNC:6295]
MARCH4	-0.572785	3.71647	0.000217024	0.00440976	ENSG00000144583	57574	2	216257865	216372027	-1	protein_coding	membrane associated ring-CH-type finger 4 [Source:HGNC Symbol;Acc:HGNC:29269]
USP1	0.554388	5.35228	0.000217177	0.00440976	ENSG00000162607	7398	1	62436297	62451804	1	protein_coding	ubiquitin specific peptidase 1 [Source:HGNC Symbol;Acc:HGNC:12607]
PPP1CC	0.41716	7.26752	0.000217369	0.00441053	ENSG00000186298	5501	12	110719680	110742939	-1	protein_coding	protein phosphatase 1 catalytic subunit gamma [Source:HGNC Symbol;Acc:HGNC:9283]
FAM180A	-0.530663	5.73882	0.000217712	0.00441438	ENSG00000189320	389558	7	135728348	135748846	-1	protein_coding	family with sequence similarity 180 member A [Source:HGNC Symbol;Acc:HGNC:33773]
CCDC77	0.593028	4.23298	0.000218311	0.00442342	ENSG00000120647	84318	12	389273	442645	1	protein_coding	coiled-coil domain containing 77 [Source:HGNC Symbol;Acc:HGNC:28203]
TAF7	0.299448	7.85517	0.000218865	0.00443151	ENSG00000178913	6879	5	141260225	141320821	-1	protein_coding	TATA-box binding protein associated factor 7 [Source:HGNC Symbol;Acc:HGNC:11541]
NFATC2IP	0.54874	4.40584	0.00021948	0.00444085	ENSG00000176953	84901	16	28950807	28967097	1	protein_coding	nuclear factor of activated T-cells 2 interacting protein [Source:HGNC Symbol;Acc:HGNC:25906]
TRABD2A	0.44931	2.6208	0.000219855	0.0044453	ENSG00000186854	129293	2	84821650	84907008	-1	protein_coding	TraB domain containing 2A [Source:HGNC Symbol;Acc:HGNC:27013]
TRABD2A	0.44931	2.6208	0.000219855	0.0044453	ENSG00000186854	105374836	2	84821650	84907008	-1	protein_coding	TraB domain containing 2A [Source:HGNC Symbol;Acc:HGNC:27013]
NIPAL3	-0.397273	6.914	0.000220534	0.00445546	ENSG00000001461	57185	1	24415794	24472976	1	protein_coding	NIPA like domain containing 3 [Source:HGNC Symbol;Acc:HGNC:25233]
SERPINB2	0.584768	3.67755	0.000220667	0.00445546	ENSG00000197632	5055	18	63871692	63903890	1	protein_coding	serpin family B member 2 [Source:HGNC Symbol;Acc:HGNC:8584]
MLLT3	0.525483	3.79298	0.000222712	0.00449359	ENSG00000171843	4300	9	20341665	20622543	-1	protein_coding	MLLT3, super elongation complex subunit [Source:HGNC Symbol;Acc:HGNC:7136]
ZNF580	-0.525007	3.68538	0.000224465	0.0045258	ENSG00000213015	51157	19	55635016	55643469	1	protein_coding	zinc finger protein 580 [Source:HGNC Symbol;Acc:HGNC:29473]
GBP5	0.405313	2.33119	0.000225379	0.00454103	ENSG00000154451	115362	1	89258950	89272804	-1	protein_coding	guanylate binding protein 5 [Source:HGNC Symbol;Acc:HGNC:19895]
NEDD1	0.573815	4.89597	0.000225582	0.00454195	ENSG00000139350	121441	12	96907223	96953777	1	protein_coding	neural precursor cell expressed, developmentally down-regulated 1 [Source:HGNC Symbol;Acc:HGNC:7723]
PLCXD3	0.393865	2.32901	0.000227478	0.00457692	ENSG00000182836	345557	5	41306954	41510628	-1	protein_coding	phosphatidylinositol specific phospholipase C X domain containing 3 [Source:HGNC Symbol;Acc:HGNC:31822]
PHLDA1	0.418787	6.97064	0.000228464	0.00459354	ENSG00000139289	22822	12	76025447	76033932	-1	protein_coding	pleckstrin homology like domain family A member 1 [Source:HGNC Symbol;Acc:HGNC:8933]
QSOX1	-0.41734	7.31782	0.000228815	0.0045974	ENSG00000116260	5768	1	180154834	180204030	1	protein_coding	quiescin sulfhydryl oxidase 1 [Source:HGNC Symbol;Acc:HGNC:9756]
TCEAL8	-0.36529	6.48465	0.000230531	0.00462864	ENSG00000180964	90843	X	103252995	103255203	-1	protein_coding	transcription elongation factor A like 8 [Source:HGNC Symbol;Acc:HGNC:28683]
CDK6	-0.5091	4.9927	0.00023115	0.00463783	ENSG00000105810	1021	7	92604921	92836594	-1	protein_coding	cyclin dependent kinase 6 [Source:HGNC Symbol;Acc:HGNC:1777]
CCNYL1	-0.493677	3.11058	0.000231357	0.00463785	ENSG00000163249	151195	2	207711540	207761839	1	protein_coding	cyclin Y like 1 [Source:HGNC Symbol;Acc:HGNC:26868]
TNFRSF1A	-0.448774	6.81744	0.000231473	0.00463785	ENSG00000067182	7132	12	6328757	6342114	-1	protein_coding	TNF receptor superfamily member 1A [Source:HGNC Symbol;Acc:HGNC:11916]
IFIT5	-0.494263	5.29676	0.00023197	0.00464457	ENSG00000152778	24138	10	89414586	89421001	1	protein_coding	interferon induced protein with tetratricopeptide repeats 5 [Source:HGNC Symbol;Acc:HGNC:13328]
RPL8	-0.149761	10.4823	0.000232139	0.00464472	ENSG00000161016	6132	8	144789765	144792587	-1	protein_coding	ribosomal protein L8 [Source:HGNC Symbol;Acc:HGNC:10368]
UBQLN2	-0.522625	5.46024	0.00023233	0.0046453	ENSG00000188021	29978	X	56563639	56567868	1	protein_coding	ubiquilin 2 [Source:HGNC Symbol;Acc:HGNC:12509]
HEATR1	0.575132	4.78669	0.00023269	0.00464928	ENSG00000119285	55127	1	236549005	236604504	-1	protein_coding	HEAT repeat containing 1 [Source:HGNC Symbol;Acc:HGNC:25517]
DCTN3	0.21927	8.27184	0.000233099	0.00465421	ENSG00000137100	11258	9	34613545	34620523	-1	protein_coding	dynactin subunit 3 [Source:HGNC Symbol;Acc:HGNC:2713]
FHL1	-0.441735	7.45562	0.000233546	0.00465991	ENSG00000022267	2273	X	136146702	136211359	1	protein_coding	four and a half LIM domains 1 [Source:HGNC Symbol;Acc:HGNC:3702]
ABTB1	-0.631307	3.90986	0.000236687	0.00471931	ENSG00000114626	80325	3	127672935	127680920	1	protein_coding	ankyrin repeat and BTB domain containing 1 [Source:HGNC Symbol;Acc:HGNC:18275]
ZNF107	0.430619	2.59586	0.000236935	0.00471956	ENSG00000196247	51427	7	64666083	64711582	1	protein_coding	zinc finger protein 107 [Source:HGNC Symbol;Acc:HGNC:12887]
HNRNPAB	0.40784	6.70426	0.000237028	0.00471956	ENSG00000197451	3182	5	178204507	178211163	1	protein_coding	heterogeneous nuclear ribonucleoprotein A/B [Source:HGNC Symbol;Acc:HGNC:5034]
CTNS	-0.575883	3.63787	0.000238793	0.00475141	ENSG00000040531	1497	17	3636468	3661542	1	protein_coding	cystinosin, lysosomal cystine transporter [Source:HGNC Symbol;Acc:HGNC:2518]
PLK4	0.571502	3.76541	0.000240507	0.00478222	ENSG00000142731	10733	4	127880861	127899195	1	protein_coding	polo like kinase 4 [Source:HGNC Symbol;Acc:HGNC:11397]
HSPA5	0.298515	10.4311	0.00024068	0.00478236	ENSG00000044574	3309	9	125234853	125241330	-1	protein_coding	heat shock protein family A (Hsp70) member 5 [Source:HGNC Symbol;Acc:HGNC:5238]
OBSL1	-0.553689	3.78039	0.000241675	0.00479881	ENSG00000124006	23363	2	219550729	219571859	-1	protein_coding	obscurin like 1 [Source:HGNC Symbol;Acc:HGNC:29092]
KIF22	0.561382	6.4009	0.000242535	0.00481257	ENSG00000079616	3835	16	29790719	29805385	1	protein_coding	kinesin family member 22 [Source:HGNC Symbol;Acc:HGNC:6391]
KDELR2	0.228943	9.31181	0.000242928	0.00481414	ENSG00000136240	11014	7	6445953	6484242	-1	protein_coding	KDEL endoplasmic reticulum protein retention receptor 2 [Source:HGNC Symbol;Acc:HGNC:6305]
SNX17	-0.295123	8.14248	0.000243027	0.00481414	ENSG00000115234	9784	2	27370496	27377533	1	protein_coding	sorting nexin 17 [Source:HGNC Symbol;Acc:HGNC:14979]
SGO1	0.54675	3.72898	0.000243116	0.00481414	ENSG00000129810	151648	3	20160593	20186292	-1	protein_coding	shugoshin 1 [Source:HGNC Symbol;Acc:HGNC:25088]
ACAT2	-0.4463	6.55573	0.000244747	0.0048431	ENSG00000120437	39	6	159760328	159779055	1	protein_coding	acetyl-CoA acetyltransferase 2 [Source:HGNC Symbol;Acc:HGNC:94]
SHOC2	-0.468994	5.77846	0.000245915	0.00486286	ENSG00000108061	8036	10	110919547	111013667	1	protein_coding	SHOC2, leucine rich repeat scaffold protein [Source:HGNC Symbol;Acc:HGNC:15454]
FANCM	0.495472	3.23264	0.000248313	0.00490691	ENSG00000187790	57697	14	45135940	45200890	1	protein_coding	Fanconi anemia complementation group M [Source:HGNC Symbol;Acc:HGNC:23168]
GPX8	0.281278	7.98396	0.000248808	0.00491332	ENSG00000164294	493869	5	55160118	55167071	1	protein_coding	glutathione peroxidase 8 (putative) [Source:HGNC Symbol;Acc:HGNC:33100]
POLR3G	0.428044	2.61583	0.000249775	0.00492587	ENSG00000113356	10622	5	90471748	90514553	1	protein_coding	RNA polymerase III subunit G [Source:HGNC Symbol;Acc:HGNC:30075]
ADGRG6	0.483504	2.80601	0.000249786	0.00492587	ENSG00000112414	57211	6	142301854	142446266	1	protein_coding	adhesion G protein-coupled receptor G6 [Source:HGNC Symbol;Acc:HGNC:13841]
RHBDL1	-0.417509	2.37193	0.000252329	0.00497262	ENSG00000103269	9028	16	675666	678268	1	protein_coding	rhomboid like 1 [Source:HGNC Symbol;Acc:HGNC:10007]
CENPM	0.5982	6.08288	0.000255515	0.00503196	ENSG00000100162	79019	22	41938721	41947164	-1	protein_coding	centromere protein M [Source:HGNC Symbol;Acc:HGNC:18352]
CDCA5	0.645558	4.64404	0.000256427	0.00504645	ENSG00000146670	113130	11	65066300	65084164	-1	protein_coding	cell division cycle associated 5 [Source:HGNC Symbol;Acc:HGNC:14626]
CLDN4	-0.46998	2.50129	0.000256909	0.00505248	ENSG00000189143	1364	7	73799542	73832693	1	protein_coding	claudin 4 [Source:HGNC Symbol;Acc:HGNC:2046]
TSKU	-0.524842	3.22411	0.00025865	0.00508325	ENSG00000182704	25987	11	76782251	76798154	1	protein_coding	tsukushi, small leucine rich proteoglycan [Source:HGNC Symbol;Acc:HGNC:28850]
SEC31A	-0.302388	8.58434	0.000259862	0.00510357	ENSG00000138674	22872	4	82818661	82901166	-1	protein_coding	SEC31 homolog A, COPII coat complex component [Source:HGNC Symbol;Acc:HGNC:17052]
GRN	-0.384124	9.36955	0.000261935	0.00514078	ENSG00000030582	2896	17	44345086	44353102	1	protein_coding	granulin precursor [Source:HGNC Symbol;Acc:HGNC:4601]
CCDC115	-0.50271	5.26971	0.000263109	0.0051603	ENSG00000136710	84317	2	130338241	130342349	-1	protein_coding	coiled-coil domain containing 115 [Source:HGNC Symbol;Acc:HGNC:28178]
MARCH3	0.535191	3.76682	0.000265504	0.00520373	ENSG00000173926	115123	5	126867714	127030808	-1	protein_coding	membrane associated ring-CH-type finger 3 [Source:HGNC Symbol;Acc:HGNC:28728]
MAPRE1	0.346141	7.47554	0.000267805	0.00524527	ENSG00000101367	22919	20	32819893	32850405	1	protein_coding	microtubule associated protein RP/EB family member 1 [Source:HGNC Symbol;Acc:HGNC:6890]
ACTL6A	0.405752	6.45757	0.000268241	0.00525023	ENSG00000136518	86	3	179562880	179588408	1	protein_coding	actin like 6A [Source:HGNC Symbol;Acc:HGNC:24124]
SLC25A4	-0.525066	4.95275	0.00026868	0.00525524	ENSG00000151729	291	4	185143241	185150382	1	protein_coding	solute carrier family 25 member 4 [Source:HGNC Symbol;Acc:HGNC:10990]
WASF3	-0.483112	3.44241	0.000270616	0.0052895	ENSG00000132970	10810	13	26557703	26688948	1	protein_coding	WAS protein family member 3 [Source:HGNC Symbol;Acc:HGNC:12734]
SEC62	0.301041	7.39853	0.000271228	0.00529788	ENSG00000008952	7095	3	169966635	169998373	1	protein_coding	SEC62 homolog, preprotein translocation factor [Source:HGNC Symbol;Acc:HGNC:11846]
KYNU	0.396617	2.36308	0.000271515	0.00529988	ENSG00000115919	8942	2	142877498	143055832	1	protein_coding	kynureninase [Source:HGNC Symbol;Acc:HGNC:6469]
DNAJC9	0.508423	5.38818	0.0002718	0.00530184	ENSG00000213551	23234	10	73183362	73248862	-1	protein_coding	DnaJ heat shock protein family (Hsp40) member C9 [Source:HGNC Symbol;Acc:HGNC:19123]
PSRC1	0.636137	4.80964	0.000272232	0.00530669	ENSG00000134222	84722	1	109279556	109283186	-1	protein_coding	proline and serine rich coiled-coil 1 [Source:HGNC Symbol;Acc:HGNC:24472]
GSPT1	0.361045	6.98094	0.000272677	0.00531176	ENSG00000103342	2935	16	11868128	11916082	-1	protein_coding	G1 to S phase transition 1 [Source:HGNC Symbol;Acc:HGNC:4621]
PSME1	-0.30071	7.2642	0.000273534	0.00532485	ENSG00000092010	5720	14	24136158	24138967	1	protein_coding	proteasome activator subunit 1 [Source:HGNC Symbol;Acc:HGNC:9568]
MPHOSPH6	0.470457	5.23946	0.000274273	0.00533389	ENSG00000135698	10200	16	82147798	82170226	-1	protein_coding	M-phase phosphoprotein 6 [Source:HGNC Symbol;Acc:HGNC:7214]
POLR2B	0.491415	5.93911	0.00027437	0.00533389	ENSG00000047315	5431	4	56977722	57031168	1	protein_coding	RNA polymerase II subunit B [Source:HGNC Symbol;Acc:HGNC:9188]
TTPAL	-0.583475	4.47979	0.000275738	0.00535687	ENSG00000124120	79183	20	44475886	44494603	1	protein_coding	alpha tocopherol transfer protein like [Source:HGNC Symbol;Acc:HGNC:16114]
STARD13	0.554298	3.55493	0.000276169	0.00536162	ENSG00000133121	90627	13	33103135	33350630	-1	protein_coding	StAR related lipid transfer domain containing 13 [Source:HGNC Symbol;Acc:HGNC:19164]
INSIG1	-0.550988	5.01945	0.000277917	0.00539192	ENSG00000186480	3638	7	155297776	155310235	1	protein_coding	insulin induced gene 1 [Source:HGNC Symbol;Acc:HGNC:6083]
AC068888.1	0.378484	2.42827	0.000278639	0.0054023	ENSG00000257337	283335	12	53014596	53054438	-1	antisense_RNA
ACBD6	-0.508358	5.11346	0.000279005	0.00540524	ENSG00000230124	84320	1	180269653	180502954	-1	protein_coding	acyl-CoA binding domain containing 6 [Source:HGNC Symbol;Acc:HGNC:23339]
ACBD6	-0.508358	5.11346	0.000279005	0.00540524	ENSG00000230124	100527964	1	180269653	180502954	-1	protein_coding	acyl-CoA binding domain containing 6 [Source:HGNC Symbol;Acc:HGNC:23339]
HOXC9	-0.581931	3.89715	0.000279167	0.00540524	ENSG00000180806	3225	12	53994895	54003337	1	protein_coding	homeobox C9 [Source:HGNC Symbol;Acc:HGNC:5130]
ANO4	-0.434242	2.45269	0.000283095	0.00547761	ENSG00000262139	121601	CHR_HSCHR12_3_CTG2_1	101111599	101128641	1	protein_coding	anoctamin 4 [Source:HGNC Symbol;Acc:HGNC:23837]
ANO4	-0.434242	2.45269	0.000283095	0.00547761	ENSG00000151572	121601	12	100717526	101128641	1	protein_coding	anoctamin 4 [Source:HGNC Symbol;Acc:HGNC:23837]
ELOVL5	0.439655	6.4943	0.000284909	0.00550901	ENSG00000012660	60481	6	53267398	53349179	-1	protein_coding	ELOVL fatty acid elongase 5 [Source:HGNC Symbol;Acc:HGNC:21308]
BVES	-0.477819	2.98933	0.000285575	0.00551817	ENSG00000112276	11149	6	105096822	105137174	-1	protein_coding	blood vessel epicardial substance [Source:HGNC Symbol;Acc:HGNC:1152]
FH	0.37122	6.32629	0.000287019	0.00554184	ENSG00000091483	2271	1	241497603	241519761	-1	protein_coding	fumarate hydratase [Source:HGNC Symbol;Acc:HGNC:3700]
FUBP1	0.459359	5.95144	0.000287288	0.00554184	ENSG00000162613	8880	1	77944055	77979110	-1	protein_coding	far upstream element binding protein 1 [Source:HGNC Symbol;Acc:HGNC:4004]
NYNRIN	-0.470861	2.70235	0.000287377	0.00554184	ENSG00000205978	57523	14	24398786	24419288	1	protein_coding	NYN domain and retroviral integrase containing [Source:HGNC Symbol;Acc:HGNC:20165]
ANAPC15	0.473853	5.17624	0.000289343	0.00557601	ENSG00000110200	25906	11	72106378	72112780	-1	protein_coding	anaphase promoting complex subunit 15 [Source:HGNC Symbol;Acc:HGNC:24531]
MRPL4	-0.43841	5.73183	0.000290421	0.00559304	ENSG00000105364	51073	19	10251901	10260045	1	protein_coding	mitochondrial ribosomal protein L4 [Source:HGNC Symbol;Acc:HGNC:14276]
C8orf33	-0.48032	5.54812	0.000292033	0.00562032	ENSG00000182307	65265	8	145052378	145056030	1	protein_coding	chromosome 8 open reading frame 33 [Source:HGNC Symbol;Acc:HGNC:26104]
HMGCS1	-0.586787	4.5857	0.000294416	0.0056624	ENSG00000112972	3157	5	43289395	43313512	-1	protein_coding	3-hydroxy-3-methylglutaryl-CoA synthase 1 [Source:HGNC Symbol;Acc:HGNC:5007]
NAPRT	-0.481036	3.20086	0.000295462	0.00567721	ENSG00000147813	93100	8	143574785	143578649	-1	protein_coding	nicotinate phosphoribosyltransferase [Source:HGNC Symbol;Acc:HGNC:30450]
NAPRT	-0.481036	3.20086	0.000295462	0.00567721	ENSG00000278488	93100	CHR_HSCHR8_3_CTG7	143574785	143578649	-1	protein_coding	nicotinate phosphoribosyltransferase [Source:HGNC Symbol;Acc:HGNC:30450]
UBAP2L	-0.504236	6.11809	0.000295581	0.00567721	ENSG00000143569	9898	1	154220179	154271510	1	protein_coding	ubiquitin associated protein 2 like [Source:HGNC Symbol;Acc:HGNC:29877]
NRIP1	0.525263	3.56226	0.00029581	0.00567782	ENSG00000180530	8204	21	14961235	15065936	-1	protein_coding	nuclear receptor interacting protein 1 [Source:HGNC Symbol;Acc:HGNC:8001]
OAF	-0.553601	5.42804	0.000296326	0.00568393	ENSG00000184232	220323	11	120210767	120230332	1	protein_coding	out at first homolog [Source:HGNC Symbol;Acc:HGNC:28752]
SLC25A3	-0.14496	9.76111	0.000298233	0.00571669	ENSG00000075415	5250	12	98593591	98606379	1	protein_coding	solute carrier family 25 member 3 [Source:HGNC Symbol;Acc:HGNC:10989]
PSMG3	0.391627	6.18085	0.000299579	0.00573741	ENSG00000157778	84262	7	1567330	1571005	-1	protein_coding	proteasome assembly chaperone 3 [Source:HGNC Symbol;Acc:HGNC:22420]
THOC5	0.562347	5.4409	0.000299972	0.00573741	ENSG00000100296	8563	22	29505879	29555216	-1	protein_coding	THO complex 5 [Source:HGNC Symbol;Acc:HGNC:19074]
RAB35	-0.517915	3.69613	0.000300013	0.00573741	ENSG00000111737	11021	12	120095095	120117502	-1	protein_coding	RAB35, member RAS oncogene family [Source:HGNC Symbol;Acc:HGNC:9774]
ARHGAP11A	0.539447	3.87756	0.000300111	0.00573741	ENSG00000275568	9824	CHR_HSCHR15_4_CTG8	32695437	32720246	1	protein_coding	Rho GTPase activating protein 11A [Source:HGNC Symbol;Acc:HGNC:15783]
ARHGAP11A	0.539447	3.87756	0.000300111	0.00573741	ENSG00000282168	9824	CHR_HSCHR15_6_CTG8	32146897	32166626	1	protein_coding	Rho GTPase activating protein 11A [Source:HGNC Symbol;Acc:HGNC:15783]
ARHGAP11A	0.539447	3.87756	0.000300111	0.00573741	ENSG00000198826	9824	15	32615144	32639949	1	protein_coding	Rho GTPase activating protein 11A [Source:HGNC Symbol;Acc:HGNC:15783]
AHNAK2	-0.588396	5.61603	0.000300798	0.00574671	ENSG00000185567	113146	14	104937244	104978357	-1	protein_coding	AHNAK nucleoprotein 2 [Source:HGNC Symbol;Acc:HGNC:20125]
GMNN	0.511698	5.9223	0.000302275	0.00576901	ENSG00000112312	51053	6	24774931	24786099	1	protein_coding	geminin, DNA replication inhibitor [Source:HGNC Symbol;Acc:HGNC:17493]
PHF14	0.512622	3.93807	0.000302366	0.00576901	ENSG00000106443	9678	7	10973872	11169630	1	protein_coding	PHD finger protein 14 [Source:HGNC Symbol;Acc:HGNC:22203]
WFDC21P	-0.587433	4.64592	0.000303485	0.00578269	ENSG00000261040		17	60083566	60091885	-1	processed_transcript	WAP four-disulfide core domain 21, pseudogene [Source:HGNC Symbol;Acc:HGNC:50357]
NSFL1C	-0.366533	6.87595	0.000304292	0.00579424	ENSG00000088833	55968	20	1442162	1473842	-1	protein_coding	NSFL1 cofactor [Source:HGNC Symbol;Acc:HGNC:15912]
MRPS7	0.360934	6.80616	0.00030467	0.0057976	ENSG00000125445	51081	17	75261674	75266373	1	protein_coding	mitochondrial ribosomal protein S7 [Source:HGNC Symbol;Acc:HGNC:14499]
PRDX3	0.203435	8.97053	0.000306725	0.00583284	ENSG00000165672	10935	10	119167703	119178833	-1	protein_coding	peroxiredoxin 3 [Source:HGNC Symbol;Acc:HGNC:9354]
MID1IP1	-0.447806	3.19931	0.000307264	0.00583553	ENSG00000165175	58526	X	38801432	38806537	1	protein_coding	MID1 interacting protein 1 [Source:HGNC Symbol;Acc:HGNC:20715]
LOXL2	0.53155	6.43238	0.000307272	0.00583553	ENSG00000134013	4017	8	23297189	23425328	-1	protein_coding	lysyl oxidase like 2 [Source:HGNC Symbol;Acc:HGNC:6666]
PSMB10	-0.470283	3.42701	0.000308165	0.00584864	ENSG00000205220	5699	16	67934502	67937087	-1	protein_coding	proteasome subunit beta 10 [Source:HGNC Symbol;Acc:HGNC:9538]
DDX46	0.447442	5.97503	0.000309992	0.00587943	ENSG00000145833	9879	5	134758771	134855133	1	protein_coding	DEAD-box helicase 46 [Source:HGNC Symbol;Acc:HGNC:18681]
LINC01291	0.375691	2.46198	0.000310355	0.00588242	ENSG00000204792		2	74918148	74938418	1	lincRNA	long intergenic non-protein coding RNA 1291 [Source:HGNC Symbol;Acc:HGNC:50358]
EMP2	0.416206	6.29889	0.000310683	0.00588478	ENSG00000213853	2013	16	10528422	10580698	-1	protein_coding	epithelial membrane protein 2 [Source:HGNC Symbol;Acc:HGNC:3334]
ACTR1B	-0.492004	5.76937	0.000311578	0.00589785	ENSG00000115073	10120	2	97655963	97664107	-1	protein_coding	ARP1 actin related protein 1 homolog B [Source:HGNC Symbol;Acc:HGNC:168]
HNRNPDL	0.327014	7.53192	0.000312373	0.005909	ENSG00000152795	9987	4	82422564	82430408	-1	protein_coding	heterogeneous nuclear ribonucleoprotein D like [Source:HGNC Symbol;Acc:HGNC:5037]
CDH2	0.546417	5.77493	0.000312696	0.00591036	ENSG00000170558	1000	18	27950966	28177446	-1	protein_coding	cadherin 2 [Source:HGNC Symbol;Acc:HGNC:1759]
SEC11C	0.487341	5.02752	0.000312855	0.00591036	ENSG00000166562	90701	18	59139477	59158836	1	protein_coding	SEC11 homolog C, signal peptidase complex subunit [Source:HGNC Symbol;Acc:HGNC:23400]
CMAHP	0.475334	3.0724	0.000313173	0.00591247	ENSG00000168405		6	25081068	25166555	-1	transcribed_unitary_pseudogene	cytidine monophospho-N-acetylneuraminic acid hydroxylase, pseudogene [Source:HGNC Symbol;Acc:HGNC:2098]
FAM111A	0.547474	5.49219	0.000315533	0.00595312	ENSG00000166801	63901	11	59142748	59155039	1	protein_coding	family with sequence similarity 111 member A [Source:HGNC Symbol;Acc:HGNC:24725]
LGALS3	-0.209164	9.26875	0.000318367	0.00599872	ENSG00000131981	3958	14	55124110	55145413	1	protein_coding	galectin 3 [Source:HGNC Symbol;Acc:HGNC:6563]
IMP3	-0.456451	5.4244	0.000318367	0.00599872	ENSG00000177971	55272	15	75639085	75648706	-1	protein_coding	IMP3, U3 small nucleolar ribonucleoprotein [Source:HGNC Symbol;Acc:HGNC:14497]
AES	-0.444746	5.71806	0.000319317	0.00601269	ENSG00000104964	166	19	3052910	3063107	-1	protein_coding	amino-terminal enhancer of split [Source:HGNC Symbol;Acc:HGNC:307]
PRKCA	0.517666	4.22812	0.000322772	0.00607377	ENSG00000154229	5578	17	66302636	66810743	1	protein_coding	protein kinase C alpha [Source:HGNC Symbol;Acc:HGNC:9393]
TCF19	0.615361	5.51913	0.000323669	0.00608668	ENSG00000137310	6941	6	31158542	31167159	1	protein_coding	transcription factor 19 [Source:HGNC Symbol;Acc:HGNC:11629]
TCF19	0.615361	5.51913	0.000323669	0.00608668	ENSG00000224472	6941	CHR_HSCHR6_MHC_MCF_CTG1	31237108	31242737	1	protein_coding	transcription factor 19 [Source:HGNC Symbol;Acc:HGNC:11629]
TCF19	0.615361	5.51913	0.000323669	0.00608668	ENSG00000233890	6941	CHR_HSCHR6_MHC_DBB_CTG1	31152269	31157938	1	protein_coding	transcription factor 19 [Source:HGNC Symbol;Acc:HGNC:11629]
TCF19	0.615361	5.51913	0.000323669	0.00608668	ENSG00000224379	6941	CHR_HSCHR6_MHC_COX_CTG1	31151089	31156758	1	protein_coding	transcription factor 19 [Source:HGNC Symbol;Acc:HGNC:11629]
TCF19	0.615361	5.51913	0.000323669	0.00608668	ENSG00000234674	6941	CHR_HSCHR6_MHC_SSTO_CTG1	31153422	31159096	1	protein_coding	transcription factor 19 [Source:HGNC Symbol;Acc:HGNC:11629]
TCF19	0.615361	5.51913	0.000323669	0.00608668	ENSG00000206455	6941	CHR_HSCHR6_MHC_QBL_CTG1	31150981	31156655	1	protein_coding	transcription factor 19 [Source:HGNC Symbol;Acc:HGNC:11629]
TCF19	0.615361	5.51913	0.000323669	0.00608668	ENSG00000224941	6941	CHR_HSCHR6_MHC_MANN_CTG1	31203494	31209123	1	protein_coding	transcription factor 19 [Source:HGNC Symbol;Acc:HGNC:11629]
AP3D1	-0.44992	6.13617	0.000325617	0.00611931	ENSG00000065000	8943	19	2100988	2164465	-1	protein_coding	adaptor related protein complex 3 delta 1 subunit [Source:HGNC Symbol;Acc:HGNC:568]
UROD	-0.27725	7.91673	0.000326485	0.00613161	ENSG00000126088	7389	1	45012147	45015575	1	protein_coding	uroporphyrinogen decarboxylase [Source:HGNC Symbol;Acc:HGNC:12591]
RFWD3	0.593699	4.44639	0.000327943	0.00615497	ENSG00000168411	55159	16	74621394	74666881	-1	protein_coding	ring finger and WD repeat domain 3 [Source:HGNC Symbol;Acc:HGNC:25539]
UBIAD1	0.525477	3.76554	0.000330803	0.0062046	ENSG00000120942	29914	1	11273206	11296049	1	protein_coding	UbiA prenyltransferase domain containing 1 [Source:HGNC Symbol;Acc:HGNC:30791]
FBXL5	-0.411516	6.21148	0.000332419	0.00623086	ENSG00000118564	26234	4	15604539	15681679	-1	protein_coding	F-box and leucine rich repeat protein 5 [Source:HGNC Symbol;Acc:HGNC:13602]
C1orf112	0.528365	3.65265	0.000332705	0.00623215	ENSG00000000460	55732	1	169662007	169854080	1	protein_coding	chromosome 1 open reading frame 112 [Source:HGNC Symbol;Acc:HGNC:25565]
TMEM237	0.385836	6.40073	0.000336017	0.00629011	ENSG00000155755	65062	2	201620184	201643570	-1	protein_coding	transmembrane protein 237 [Source:HGNC Symbol;Acc:HGNC:14432]
NUF2	0.615862	4.61458	0.000339244	0.0063459	ENSG00000143228	83540	1	163266576	163355764	1	protein_coding	NUF2, NDC80 kinetochore complex component [Source:HGNC Symbol;Acc:HGNC:14621]
FANCE	0.520677	3.27231	0.000339439	0.0063459	ENSG00000112039	2178	6	35452361	35467103	1	protein_coding	Fanconi anemia complementation group E [Source:HGNC Symbol;Acc:HGNC:3586]
COL10A1	0.414571	2.51633	0.000340587	0.00636322	ENSG00000123500	1300	6	116118923	116158747	-1	protein_coding	collagen type X alpha 1 chain [Source:HGNC Symbol;Acc:HGNC:2185]
THAP8	-0.545846	3.6494	0.000341799	0.00638172	ENSG00000161277	199745	19	36034985	36054762	-1	protein_coding	THAP domain containing 8 [Source:HGNC Symbol;Acc:HGNC:23191]
PTEN	-0.422686	5.32922	0.000342639	0.00639326	ENSG00000171862	5728	10	87863113	87971930	1	protein_coding	phosphatase and tensin homolog [Source:HGNC Symbol;Acc:HGNC:9588]
PDLIM4	-0.448489	6.33852	0.000343742	0.00640968	ENSG00000131435	8572	5	132257671	132273454	1	protein_coding	PDZ and LIM domain 4 [Source:HGNC Symbol;Acc:HGNC:16501]
FAM3A	-0.563515	4.6937	0.000345131	0.00643122	ENSG00000071889	60343	X	154506159	154516242	-1	protein_coding	family with sequence similarity 3 member A [Source:HGNC Symbol;Acc:HGNC:13749]
ADAM33	0.556974	3.91724	0.000345344	0.00643122	ENSG00000149451	80332	20	3667965	3682246	-1	protein_coding	ADAM metallopeptidase domain 33 [Source:HGNC Symbol;Acc:HGNC:15478]
PHGDH	-0.55453	7.19638	0.000345861	0.00643668	ENSG00000092621	26227	1	119648411	119744226	1	protein_coding	phosphoglycerate dehydrogenase [Source:HGNC Symbol;Acc:HGNC:8923]
CMC2	0.368821	6.58371	0.000346678	0.00644293	ENSG00000103121	56942	16	80966448	81020270	-1	protein_coding	C-X9-C motif containing 2 [Source:HGNC Symbol;Acc:HGNC:24447]
ZNF674-AS1	0.429509	2.62503	0.00034669	0.00644293	ENSG00000230844	401588	X	46545493	46548408	1	lincRNA	ZNF674 antisense RNA 1 (head to head) [Source:HGNC Symbol;Acc:HGNC:44266]
CDK5RAP1	0.544417	4.81325	0.000346868	0.00644293	ENSG00000101391	51654	20	33358839	33401561	-1	protein_coding	CDK5 regulatory subunit associated protein 1 [Source:HGNC Symbol;Acc:HGNC:15880]
TMEM54	-0.49433	5.30319	0.000347884	0.00645435	ENSG00000121900	113452	1	32894594	32901438	-1	protein_coding	transmembrane protein 54 [Source:HGNC Symbol;Acc:HGNC:24143]
IRF2BPL	-0.501199	3.61098	0.000347932	0.00645435	ENSG00000119669	64207	14	77024543	77028699	-1	protein_coding	interferon regulatory factor 2 binding protein like [Source:HGNC Symbol;Acc:HGNC:14282]
ASAH1	-0.326655	7.26585	0.000348301	0.00645703	ENSG00000104763	427	8	18055992	18084998	-1	protein_coding	N-acylsphingosine amidohydrolase 1 [Source:HGNC Symbol;Acc:HGNC:735]
BNC1	0.517841	3.1641	0.000348898	0.00646394	ENSG00000169594	646	15	83255903	83284714	-1	protein_coding	basonuclin 1 [Source:HGNC Symbol;Acc:HGNC:1081]
AC110597.1	0.418197	2.60371	0.000350656	0.00649232	ENSG00000260578		18	67481791	67484966	-1	lincRNA
CUTC	-0.513547	4.99542	0.000353002	0.00653156	ENSG00000119929	51076	10	99702558	99756134	1	protein_coding	cutC copper transporter [Source:HGNC Symbol;Acc:HGNC:24271]
TRMT1L	0.522323	4.13868	0.000356174	0.00658601	ENSG00000121486	81627	1	185118098	185157072	-1	protein_coding	tRNA methyltransferase 1 like [Source:HGNC Symbol;Acc:HGNC:16782]
SNRPA1	0.378243	5.87596	0.000357005	0.00659714	ENSG00000131876	6627	15	101281510	101295282	-1	protein_coding	small nuclear ribonucleoprotein polypeptide A' [Source:HGNC Symbol;Acc:HGNC:11152]
AMDHD2	-0.503184	3.32149	0.000359083	0.00663128	ENSG00000162066	51005	16	2520357	2531422	1	protein_coding	amidohydrolase domain containing 2 [Source:HGNC Symbol;Acc:HGNC:24262]
FYTTD1	-0.399473	5.6861	0.000359974	0.00664347	ENSG00000122068	84248	3	197737179	197787596	1	protein_coding	forty-two-three domain containing 1 [Source:HGNC Symbol;Acc:HGNC:25407]
PLK1	0.657658	6.52438	0.000362487	0.00668556	ENSG00000166851	5347	16	23677656	23690367	1	protein_coding	polo like kinase 1 [Source:HGNC Symbol;Acc:HGNC:9077]
DBF4	0.51084	4.02101	0.000364463	0.00671563	ENSG00000006634	10926	7	87876216	87909541	1	protein_coding	DBF4 zinc finger [Source:HGNC Symbol;Acc:HGNC:17364]
SEMA3D	-0.424214	2.59799	0.000364584	0.00671563	ENSG00000153993	223117	7	84995553	85186855	-1	protein_coding	semaphorin 3D [Source:HGNC Symbol;Acc:HGNC:10726]
HAGHL	-0.527569	3.46006	0.000365904	0.00673564	ENSG00000103253	84264	16	726936	735525	1	protein_coding	hydroxyacylglutathione hydrolase like [Source:HGNC Symbol;Acc:HGNC:14177]
AGBL5	-0.553054	3.7485	0.000366151	0.00673586	ENSG00000084693	60509	2	27042364	27070622	1	protein_coding	ATP/GTP binding protein like 5 [Source:HGNC Symbol;Acc:HGNC:26147]
PERP	0.385957	6.98441	0.000370015	0.0068026	ENSG00000112378	64065	6	138088505	138107511	-1	protein_coding	PERP, TP53 apoptosis effector [Source:HGNC Symbol;Acc:HGNC:17637]
SREK1	0.44804	5.75721	0.000372567	0.00684515	ENSG00000153914	140890	5	66139971	66183615	1	protein_coding	splicing regulatory glutamic acid and lysine rich protein 1 [Source:HGNC Symbol;Acc:HGNC:17882]
MGAT4B	-0.526196	5.04914	0.000376304	0.0069094	ENSG00000284501	11282	CHR_HG30_PATCH	179798463	179807814	-1	protein_coding	mannosyl (alpha-1,3-)-glycoprotein beta-1,4-N-acetylglucosaminyltransferase, isozyme B [Source:HGNC Symbol;Acc:HGNC:7048]
MGAT4B	-0.526196	5.04914	0.000376304	0.0069094	ENSG00000161013	11282	5	179797597	179806952	-1	protein_coding	mannosyl (alpha-1,3-)-glycoprotein beta-1,4-N-acetylglucosaminyltransferase, isozyme B [Source:HGNC Symbol;Acc:HGNC:7048]
RPL18	-0.177564	9.17047	0.000377218	0.00692176	ENSG00000063177	6141	19	48615328	48619536	-1	protein_coding	ribosomal protein L18 [Source:HGNC Symbol;Acc:HGNC:10310]
WDR45	-0.419472	6.36793	0.000378222	0.00693182	ENSG00000196998	11152	X	49071470	49101170	-1	protein_coding	WD repeat domain 45 [Source:HGNC Symbol;Acc:HGNC:28912]
ZNF714	0.497879	3.3836	0.000378248	0.00693182	ENSG00000160352	148206	19	21082159	21125270	1	protein_coding	zinc finger protein 714 [Source:HGNC Symbol;Acc:HGNC:27124]
SC5D	-0.523785	4.97095	0.000380939	0.00697669	ENSG00000109929	6309	11	121292453	121308694	1	protein_coding	sterol-C5-desaturase [Source:HGNC Symbol;Acc:HGNC:10547]
P4HA2	0.311518	8.4282	0.000382117	0.00699381	ENSG00000072682	8974	5	132191838	132295315	-1	protein_coding	prolyl 4-hydroxylase subunit alpha 2 [Source:HGNC Symbol;Acc:HGNC:8547]
BRCA1	0.554922	3.92513	0.000384032	0.0070244	ENSG00000012048	672	17	43044295	43170245	-1	protein_coding	BRCA1, DNA repair associated [Source:HGNC Symbol;Acc:HGNC:1100]
PQLC2L	-0.482274	3.15666	0.000384476	0.00702507	ENSG00000174899	152078	3	157543246	157677749	1	protein_coding	PQ loop repeat containing 2 like [Source:HGNC Symbol;Acc:HGNC:25146]
STAMBPL1	0.53849	3.88865	0.000384557	0.00702507	ENSG00000138134	57559	10	88879734	88975153	1	protein_coding	STAM binding protein like 1 [Source:HGNC Symbol;Acc:HGNC:24105]
COA3	0.272761	7.52271	0.00038669	0.00705954	ENSG00000183978	28958	17	42795147	42798704	-1	protein_coding	cytochrome c oxidase assembly factor 3 [Source:HGNC Symbol;Acc:HGNC:24990]
RNLS	-0.508964	3.35882	0.000390367	0.00712216	ENSG00000184719	55328	10	88273864	88584530	-1	protein_coding	renalase, FAD dependent amine oxidase [Source:HGNC Symbol;Acc:HGNC:25641]
ING3	0.505105	4.31297	0.000392431	0.00715527	ENSG00000071243	54556	7	120950749	120977216	1	protein_coding	inhibitor of growth family member 3 [Source:HGNC Symbol;Acc:HGNC:14587]
CALM3	-0.316966	8.17453	0.000392866	0.00715868	ENSG00000160014	805	19	46601074	46610793	1	protein_coding	calmodulin 3 [Source:HGNC Symbol;Acc:HGNC:1449]
CALM3	-0.316966	8.17453	0.000392866	0.00715868	ENSG00000160014	808	19	46601074	46610793	1	protein_coding	calmodulin 3 [Source:HGNC Symbol;Acc:HGNC:1449]
CORO1C	0.282886	8.98248	0.000394171	0.0071779	ENSG00000110880	23603	12	108645109	108731596	-1	protein_coding	coronin 1C [Source:HGNC Symbol;Acc:HGNC:2254]
DDX18	0.400163	6.09672	0.000396598	0.00721753	ENSG00000088205	8886	2	117814650	117832379	1	protein_coding	DEAD-box helicase 18 [Source:HGNC Symbol;Acc:HGNC:2741]
ZWILCH	0.535606	5.62226	0.000398174	0.00724163	ENSG00000174442	55055	15	66504959	66550128	1	protein_coding	zwilch kinetochore protein [Source:HGNC Symbol;Acc:HGNC:25468]
GALT	-0.529628	3.97918	0.000399104	0.00725326	ENSG00000213930	2592	9	34638133	34651035	1	protein_coding	galactose-1-phosphate uridylyltransferase [Source:HGNC Symbol;Acc:HGNC:4135]
ANTXR2	0.512399	5.59868	0.000399317	0.00725326	ENSG00000163297	118429	4	79901149	80125454	-1	protein_coding	anthrax toxin receptor 2 [Source:HGNC Symbol;Acc:HGNC:21732]
DDX49	-0.503134	5.64181	0.000400009	0.00726123	ENSG00000105671	54555	19	18919675	18928633	1	protein_coding	DEAD-box helicase 49 [Source:HGNC Symbol;Acc:HGNC:18684]
FDPS	-0.372433	6.80615	0.000404474	0.00733765	ENSG00000160752	2224	1	155308748	155320666	1	protein_coding	farnesyl diphosphate synthase [Source:HGNC Symbol;Acc:HGNC:3631]
SEMA6D	0.449592	2.80452	0.000409041	0.00741584	ENSG00000137872	80031	15	47184101	47774223	1	protein_coding	semaphorin 6D [Source:HGNC Symbol;Acc:HGNC:16770]
CYTOR	-0.368544	6.86296	0.000410679	0.00744084	ENSG00000222041	112597	2	87455368	87606805	1	lincRNA	cytoskeleton regulator RNA [Source:HGNC Symbol;Acc:HGNC:28717]
TSTD1	0.345817	2.276	0.000411325	0.00744786	ENSG00000215845	100131187	1	161037631	161038990	-1	protein_coding	thiosulfate sulfurtransferase like domain containing 1 [Source:HGNC Symbol;Acc:HGNC:35410]
S1PR3	0.541059	3.9707	0.000413562	0.00747896	ENSG00000213694	1903	9	88991447	89005010	1	protein_coding	sphingosine-1-phosphate receptor 3 [Source:HGNC Symbol;Acc:HGNC:3167]
ARPC5	-0.207754	8.84161	0.000415214	0.00750411	ENSG00000162704	10092	1	183620846	183635757	-1	protein_coding	actin related protein 2/3 complex subunit 5 [Source:HGNC Symbol;Acc:HGNC:708]
SF3B1	0.329953	7.43126	0.000415851	0.0075109	ENSG00000115524	23451	2	197389784	197435091	-1	protein_coding	splicing factor 3b subunit 1 [Source:HGNC Symbol;Acc:HGNC:10768]
OPTN	-0.322772	7.11222	0.000416186	0.00751224	ENSG00000123240	10133	10	13099449	13138308	1	protein_coding	optineurin [Source:HGNC Symbol;Acc:HGNC:17142]
RAD51AP1	0.547081	4.33263	0.000419389	0.00756531	ENSG00000111247	10635	12	4538798	4560048	1	protein_coding	RAD51 associated protein 1 [Source:HGNC Symbol;Acc:HGNC:16956]
ITGA2	0.634372	4.72252	0.000420108	0.00757229	ENSG00000164171	3673	5	52989326	53094779	1	protein_coding	integrin subunit alpha 2 [Source:HGNC Symbol;Acc:HGNC:6137]
MT-ND2	0.338837	8.90541	0.00042049	0.00757229	ENSG00000198763	4536	MT	4470	5511	1	protein_coding	mitochondrially encoded NADH:ubiquinone oxidoreductase core subunit 2 [Source:HGNC Symbol;Acc:HGNC:7456]
SDC1	0.54549	5.08681	0.000420566	0.00757229	ENSG00000115884	6382	2	20200797	20225433	-1	protein_coding	syndecan 1 [Source:HGNC Symbol;Acc:HGNC:10658]
SREBF2	-0.516348	3.42883	0.000421776	0.00758933	ENSG00000198911	6721	22	41833079	41907308	1	protein_coding	sterol regulatory element binding transcription factor 2 [Source:HGNC Symbol;Acc:HGNC:11290]
SPATA5L1	0.418919	2.74578	0.000423171	0.00760967	ENSG00000171763	79029	15	45402331	45421419	1	protein_coding	spermatogenesis associated 5 like 1 [Source:HGNC Symbol;Acc:HGNC:28762]
RPL39L	0.545002	5.10273	0.000424043	0.00762059	ENSG00000163923	116832	3	187120948	187180908	-1	protein_coding	ribosomal protein L39 like [Source:HGNC Symbol;Acc:HGNC:17094]
ENY2	0.290585	7.18015	0.000424446	0.00762308	ENSG00000120533	56943	8	109334324	109345953	1	protein_coding	ENY2, transcription and export complex 2 subunit [Source:HGNC Symbol;Acc:HGNC:24449]
TRIP13	0.603374	6.00224	0.000425209	0.00763202	ENSG00000071539	9319	5	892643	919357	1	protein_coding	thyroid hormone receptor interactor 13 [Source:HGNC Symbol;Acc:HGNC:12307]
GABPB1-AS1	0.50871	3.77008	0.00042637	0.00764808	ENSG00000244879		15	50354959	50372202	1	antisense_RNA	GABPB1 antisense RNA 1 [Source:HGNC Symbol;Acc:HGNC:44157]
HIPK2	-0.542966	4.35936	0.00042794	0.00767145	ENSG00000064393	28996	7	139561570	139777778	-1	protein_coding	homeodomain interacting protein kinase 2 [Source:HGNC Symbol;Acc:HGNC:14402]
CDIP1	-0.584402	3.80769	0.0004304	0.00771076	ENSG00000274336	29965	CHR_HSCHR16_3_CTG1	4512634	4526261	-1	protein_coding	cell death inducing p53 target 1 [Source:HGNC Symbol;Acc:HGNC:13234]
CDIP1	-0.584402	3.80769	0.0004304	0.00771076	ENSG00000089486	29965	16	4510675	4538828	-1	protein_coding	cell death inducing p53 target 1 [Source:HGNC Symbol;Acc:HGNC:13234]
ARID5A	-0.534014	3.25703	0.00043121	0.00772046	ENSG00000196843	10865	2	96536743	96552638	1	protein_coding	AT-rich interaction domain 5A [Source:HGNC Symbol;Acc:HGNC:17361]
KIF18A	0.598032	4.43448	0.000431744	0.00772363	ENSG00000121621	81930	11	28020620	28108308	-1	protein_coding	kinesin family member 18A [Source:HGNC Symbol;Acc:HGNC:29441]
CISD2	0.429276	5.31505	0.000431924	0.00772363	ENSG00000145354	493856	4	102868978	102889242	1	protein_coding	CDGSH iron sulfur domain 2 [Source:HGNC Symbol;Acc:HGNC:24212]
EXO1	0.549641	3.52143	0.000432293	0.00772542	ENSG00000174371	9156	1	241847967	241895148	1	protein_coding	exonuclease 1 [Source:HGNC Symbol;Acc:HGNC:3511]
MYLIP	0.404045	2.55416	0.000432706	0.00772801	ENSG00000007944	29116	6	16129125	16148248	1	protein_coding	myosin regulatory light chain interacting protein [Source:HGNC Symbol;Acc:HGNC:21155]
HPF1	0.470716	4.76962	0.000433216	0.00773232	ENSG00000056050	54969	4	169729465	169757953	-1	protein_coding	histone PARylation factor 1 [Source:HGNC Symbol;Acc:HGNC:26051]
CRAT	-0.541113	5.9084	0.000434168	0.0077445	ENSG00000095321	1384	9	129094810	129111189	-1	protein_coding	carnitine O-acetyltransferase [Source:HGNC Symbol;Acc:HGNC:2342]
HNRNPLL	0.456879	5.2684	0.000437591	0.00779947	ENSG00000143889	92906	2	38561978	38603586	-1	protein_coding	heterogeneous nuclear ribonucleoprotein L like [Source:HGNC Symbol;Acc:HGNC:25127]
HTRA2	-0.480188	4.72563	0.000437792	0.00779947	ENSG00000115317	27429	2	74529377	74533348	1	protein_coding	HtrA serine peptidase 2 [Source:HGNC Symbol;Acc:HGNC:14348]
HS1BP3	-0.524124	3.85191	0.000440172	0.00783703	ENSG00000118960	64342	2	20560448	20651089	-1	protein_coding	HCLS1 binding protein 3 [Source:HGNC Symbol;Acc:HGNC:24979]
TLN2	0.560885	4.17113	0.000442077	0.00786382	ENSG00000171914	83660	15	62390526	62844631	1	protein_coding	talin 2 [Source:HGNC Symbol;Acc:HGNC:15447]
LPIN3	0.496351	3.28524	0.000442224	0.00786382	ENSG00000132793	64900	20	41340920	41360582	1	protein_coding	lipin 3 [Source:HGNC Symbol;Acc:HGNC:14451]
SYNE2	0.552839	3.73227	0.000444616	0.00790148	ENSG00000054654	23224	14	63852983	64226433	1	protein_coding	spectrin repeat containing nuclear envelope protein 2 [Source:HGNC Symbol;Acc:HGNC:17084]
SP100	-0.321932	6.77578	0.000445475	0.00791072	ENSG00000067066	6672	2	230415942	230544090	1	protein_coding	SP100 nuclear antigen [Source:HGNC Symbol;Acc:HGNC:11206]
IMMT	0.324949	7.20869	0.000445686	0.00791072	ENSG00000132305	10989	2	86143932	86195770	-1	protein_coding	inner membrane mitochondrial protein [Source:HGNC Symbol;Acc:HGNC:6047]
SCN9A	0.520989	3.51545	0.000447648	0.00794065	ENSG00000169432	6335	2	166195185	166375993	-1	protein_coding	sodium voltage-gated channel alpha subunit 9 [Source:HGNC Symbol;Acc:HGNC:10597]
DNAJC7	0.346084	6.82818	0.000452466	0.00802116	ENSG00000168259	7266	17	41976433	42021376	-1	protein_coding	DnaJ heat shock protein family (Hsp40) member C7 [Source:HGNC Symbol;Acc:HGNC:12392]
IFT81	0.474731	3.61019	0.000453391	0.00802904	ENSG00000122970	28981	12	110124335	110218797	1	protein_coding	intraflagellar transport 81 [Source:HGNC Symbol;Acc:HGNC:14313]
RPL31	-0.198173	9.09424	0.000453468	0.00802904	ENSG00000071082	6160	2	101001715	101024032	1	protein_coding	ribosomal protein L31 [Source:HGNC Symbol;Acc:HGNC:10334]
OSR2	-0.656311	4.62793	0.000456369	0.00807544	ENSG00000164920	116039	8	98944403	98952104	1	protein_coding	odd-skipped related transciption factor 2 [Source:HGNC Symbol;Acc:HGNC:15830]
DOCK7	0.49976	4.77994	0.000456936	0.0080805	ENSG00000116641	85440	1	62454298	62688368	-1	protein_coding	dedicator of cytokinesis 7 [Source:HGNC Symbol;Acc:HGNC:19190]
CYBRD1	-0.333133	7.22062	0.000460173	0.00813274	ENSG00000071967	79901	2	171522247	171558133	1	protein_coding	cytochrome b reductase 1 [Source:HGNC Symbol;Acc:HGNC:20797]
BLOC1S5	0.485623	3.54896	0.000469137	0.00828607	ENSG00000188428	63915	6	8013567	8064414	-1	protein_coding	biogenesis of lysosomal organelles complex 1 subunit 5 [Source:HGNC Symbol;Acc:HGNC:18561]
PDLIM5	-0.499839	5.67237	0.000469491	0.00828723	ENSG00000163110	10611	4	94451857	94668227	1	protein_coding	PDZ and LIM domain 5 [Source:HGNC Symbol;Acc:HGNC:17468]
BCL2L12	0.507198	4.33002	0.000471016	0.00830906	ENSG00000126453	83596	19	49665142	49673916	1	protein_coding	BCL2 like 12 [Source:HGNC Symbol;Acc:HGNC:13787]
PUF60	-0.364595	8.13237	0.000473413	0.00834622	ENSG00000274081	22827	CHR_HSCHR8_3_CTG7	143803351	143816310	-1	protein_coding	poly(U) binding splicing factor 60 [Source:HGNC Symbol;Acc:HGNC:17042]
PUF60	-0.364595	8.13237	0.000473413	0.00834622	ENSG00000179950	22827	8	143816344	143829859	-1	protein_coding	poly(U) binding splicing factor 60 [Source:HGNC Symbol;Acc:HGNC:17042]
SEZ6L2	0.401214	2.57112	0.000475746	0.00838222	ENSG00000174938	26470	16	29871159	29899547	-1	protein_coding	seizure related 6 homolog like 2 [Source:HGNC Symbol;Acc:HGNC:30844]
KIRREL3-AS2	0.379618	2.49473	0.000480066	0.00845315	ENSG00000254960	100874251	11	126940746	126945090	1	antisense_RNA	KIRREL3 antisense RNA 2 [Source:HGNC Symbol;Acc:HGNC:42656]
MESD	0.303389	7.20326	0.000480952	0.00846357	ENSG00000117899	23184	15	80946289	80989878	-1	protein_coding	mesoderm development LRP chaperone [Source:HGNC Symbol;Acc:HGNC:13520]
MTHFD1	0.482622	5.80289	0.000482822	0.00849129	ENSG00000100714	4522	14	64388031	64463457	1	protein_coding	methylenetetrahydrofolate dehydrogenase, cyclohydrolase and formyltetrahydrofolate synthetase 1 [Source:HGNC Symbol;Acc:HGNC:7432]
AC021078.1	0.493387	3.46162	0.000484452	0.00851476	ENSG00000230551		5	149494314	149504670	-1	processed_transcript
KCTD12	0.445659	3.06032	0.000485589	0.0085177	ENSG00000178695	115207	13	76880166	76886390	-1	protein_coding	potassium channel tetramerization domain containing 12 [Source:HGNC Symbol;Acc:HGNC:14678]
GALNT10	-0.518922	4.94909	0.000485639	0.0085177	ENSG00000164574	55568	5	154190730	154420984	1	protein_coding	polypeptide N-acetylgalactosaminyltransferase 10 [Source:HGNC Symbol;Acc:HGNC:19873]
IP6K2	-0.424921	6.04469	0.000485804	0.0085177	ENSG00000068745	51447	3	48688003	48740353	-1	protein_coding	inositol hexakisphosphate kinase 2 [Source:HGNC Symbol;Acc:HGNC:17313]
TMX2	0.358995	6.77535	0.000488926	0.00856723	ENSG00000213593	51075	11	57712600	57740973	1	protein_coding	thioredoxin related transmembrane protein 2 [Source:HGNC Symbol;Acc:HGNC:30739]
RNF20	0.497199	5.75241	0.000490689	0.00859289	ENSG00000155827	56254	9	101533851	101563344	1	protein_coding	ring finger protein 20 [Source:HGNC Symbol;Acc:HGNC:10062]
SMARCE1	0.451572	3.61621	0.00049423	0.00864963	ENSG00000073584	6605	17	40624962	40648508	-1	protein_coding	SWI/SNF related, matrix associated, actin dependent regulator of chromatin, subfamily e, member 1 [Source:HGNC Symbol;Acc:HGNC:11109]
PSMC3	0.250629	8.51123	0.000497012	0.00869302	ENSG00000165916	5702	11	47418769	47426473	-1	protein_coding	proteasome 26S subunit, ATPase 3 [Source:HGNC Symbol;Acc:HGNC:9549]
CD36	0.3681	2.32675	0.000505172	0.00883039	ENSG00000135218	948	7	80369575	80679277	1	protein_coding	CD36 molecule [Source:HGNC Symbol;Acc:HGNC:1663]
TOPBP1	0.523646	4.34757	0.000507957	0.00887368	ENSG00000163781	11073	3	133598175	133661893	-1	protein_coding	topoisomerase (DNA) II binding protein 1 [Source:HGNC Symbol;Acc:HGNC:17008]
RFC4	0.54354	4.57528	0.000508402	0.00887606	ENSG00000163918	5984	3	186789880	186807058	-1	protein_coding	replication factor C subunit 4 [Source:HGNC Symbol;Acc:HGNC:9972]
ADAMTS14	0.386647	2.5029	0.000509212	0.00888481	ENSG00000138316	140766	10	70672803	70762441	1	protein_coding	ADAM metallopeptidase with thrombospondin type 1 motif 14 [Source:HGNC Symbol;Acc:HGNC:14899]
FBXO4	0.490076	3.74942	0.00050988	0.00889107	ENSG00000151876	26272	5	41925254	41941743	1	protein_coding	F-box protein 4 [Source:HGNC Symbol;Acc:HGNC:13583]
ODF2L	0.447711	4.26227	0.000510851	0.00890011	ENSG00000122417	57489	1	86346824	86396342	-1	protein_coding	outer dense fiber of sperm tails 2 like [Source:HGNC Symbol;Acc:HGNC:29225]
F2RL1	0.357233	2.3161	0.000511017	0.00890011	ENSG00000164251	2150	5	76818933	76835315	1	protein_coding	F2R like trypsin receptor 1 [Source:HGNC Symbol;Acc:HGNC:3538]
COQ4	-0.461368	5.38088	0.000511967	0.00891126	ENSG00000167113	51117	9	128322536	128334072	1	protein_coding	coenzyme Q4 [Source:HGNC Symbol;Acc:HGNC:19693]
FAM216A	0.484492	4.7173	0.000518356	0.0090118	ENSG00000204856	29902	12	110468364	110490385	1	protein_coding	family with sequence similarity 216 member A [Source:HGNC Symbol;Acc:HGNC:30180]
TTK	0.593337	4.60451	0.00051837	0.0090118	ENSG00000112742	7272	6	80003887	80042527	1	protein_coding	TTK protein kinase [Source:HGNC Symbol;Acc:HGNC:12401]
HDAC5	-0.578201	4.25526	0.000520302	0.00903994	ENSG00000108840	10014	17	44076746	44123702	-1	protein_coding	histone deacetylase 5 [Source:HGNC Symbol;Acc:HGNC:14068]
LHFPL2	-0.538648	3.65461	0.000521818	0.00905811	ENSG00000145685	10184	5	78485215	78770021	-1	protein_coding	LHFPL tetraspan subfamily member 2 [Source:HGNC Symbol;Acc:HGNC:6588]
MYL6B	-0.407255	5.72455	0.000521978	0.00905811	ENSG00000196465	140465	12	56152256	56159647	1	protein_coding	myosin light chain 6B [Source:HGNC Symbol;Acc:HGNC:29823]
TMEM47	0.396396	6.91093	0.000529984	0.00919151	ENSG00000147027	83604	X	34627064	34657288	-1	protein_coding	transmembrane protein 47 [Source:HGNC Symbol;Acc:HGNC:18515]
FRG1	0.441841	5.04247	0.00053482	0.00926978	ENSG00000275145	2483	CHR_HSCHR4_6_CTG12	189944765	189967182	1	protein_coding	FSHD region gene 1 [Source:HGNC Symbol;Acc:HGNC:3954]
FRG1	0.441841	5.04247	0.00053482	0.00926978	ENSG00000283153	2483	CHR_HG2023_PATCH	189940788	189963204	1	protein_coding	FSHD region gene 1 [Source:HGNC Symbol;Acc:HGNC:3954]
FRG1	0.441841	5.04247	0.00053482	0.00926978	ENSG00000109536	2483	4	189940788	189963204	1	protein_coding	FSHD region gene 1 [Source:HGNC Symbol;Acc:HGNC:3954]
FRG1	0.441841	5.04247	0.00053482	0.00926978	ENSG00000283630	2483	CHR_HSCHR4_11_CTG12	189940788	189963204	1	protein_coding	FSHD region gene 1 [Source:HGNC Symbol;Acc:HGNC:3954]
FAM84A	0.37124	2.39491	0.000538883	0.00932951	ENSG00000162981	151354	2	14632686	14650814	1	protein_coding	family with sequence similarity 84 member A [Source:HGNC Symbol;Acc:HGNC:20743]
FLII	-0.443895	7.10482	0.000538915	0.00932951	ENSG00000177731	2314	17	18244836	18258916	-1	protein_coding	FLII, actin remodeling protein [Source:HGNC Symbol;Acc:HGNC:3750]
FLII	-0.443895	7.10482	0.000538915	0.00932951	ENSG00000284571	2314	CHR_HSCHR17_3_CTG1	18244836	18258916	-1	protein_coding	FLII, actin remodeling protein [Source:HGNC Symbol;Acc:HGNC:3750]
MAPK6	-0.49956	5.0753	0.000539815	0.00933948	ENSG00000069956	5597	15	51952106	52067372	1	protein_coding	mitogen-activated protein kinase 6 [Source:HGNC Symbol;Acc:HGNC:6879]
PARK7	0.160721	9.52674	0.000545371	0.00942994	ENSG00000116288	11315	1	7954291	7985505	1	protein_coding	Parkinsonism associated deglycase [Source:HGNC Symbol;Acc:HGNC:16369]
KIAA1191	-0.429811	5.84957	0.00054807	0.00947091	ENSG00000122203	57179	5	176346061	176361968	-1	protein_coding	KIAA1191 [Source:HGNC Symbol;Acc:HGNC:29209]
MRPS23	0.368373	6.81824	0.000550239	0.00950269	ENSG00000181610	51649	17	57834781	57850056	-1	protein_coding	mitochondrial ribosomal protein S23 [Source:HGNC Symbol;Acc:HGNC:14509]
SMTN	0.516436	5.76947	0.000553211	0.00954828	ENSG00000183963	6525	22	31064105	31104757	1	protein_coding	smoothelin [Source:HGNC Symbol;Acc:HGNC:11126]
FEZ1	-0.43976	5.63006	0.000553901	0.00955446	ENSG00000149557	9638	11	125445745	125496317	-1	protein_coding	fasciculation and elongation protein zeta 1 [Source:HGNC Symbol;Acc:HGNC:3659]
FEZ2	0.342334	7.3584	0.000558188	0.00962264	ENSG00000171055	9637	2	36531805	36646087	-1	protein_coding	fasciculation and elongation protein zeta 2 [Source:HGNC Symbol;Acc:HGNC:3660]
JUNB	-0.543081	4.01886	0.000560012	0.0096483	ENSG00000171223	3726	19	12791496	12793315	1	protein_coding	JunB proto-oncogene, AP-1 transcription factor subunit [Source:HGNC Symbol;Acc:HGNC:6205]
ENO1	0.204911	11.5576	0.000561401	0.0096618	ENSG00000074800	2023	1	8861002	8879249	-1	protein_coding	enolase 1 [Source:HGNC Symbol;Acc:HGNC:3350]
LRRC15	0.625615	5.47168	0.000561467	0.0096618	ENSG00000172061	131578	3	194355247	194369743	-1	protein_coding	leucine rich repeat containing 15 [Source:HGNC Symbol;Acc:HGNC:20818]
DNTTIP2	0.332325	7.0016	0.00056327	0.00968703	ENSG00000067334	30836	1	93866283	93879918	-1	protein_coding	deoxynucleotidyltransferase terminal interacting protein 2 [Source:HGNC Symbol;Acc:HGNC:24013]
C3orf14	0.472581	5.52813	0.000565669	0.00972248	ENSG00000114405	57415	3	62318973	62336213	1	protein_coding	chromosome 3 open reading frame 14 [Source:HGNC Symbol;Acc:HGNC:25024]
NDC1	0.554875	4.50866	0.000567193	0.00974285	ENSG00000058804	55706	1	53765460	53838860	-1	protein_coding	NDC1 transmembrane nucleoporin [Source:HGNC Symbol;Acc:HGNC:25525]
RPS6	-0.145011	10.1973	0.000568853	0.00976554	ENSG00000137154	6194	9	19375715	19380254	-1	protein_coding	ribosomal protein S6 [Source:HGNC Symbol;Acc:HGNC:10429]
H2AFJ	-0.372315	6.20038	0.000570969	0.00979601	ENSG00000246705		12	14774383	14778002	1	protein_coding	H2A histone family member J [Source:HGNC Symbol;Acc:HGNC:14456]
HMGA2	0.536222	4.53302	0.000574798	0.00985584	ENSG00000149948	8091	12	65824131	65966295	1	protein_coding	high mobility group AT-hook 2 [Source:HGNC Symbol;Acc:HGNC:5009]
RPS9	-0.181227	8.39152	0.000575488	0.00986179	ENSG00000170889	6203	19	54200742	54249003	1	protein_coding	ribosomal protein S9 [Source:HGNC Symbol;Acc:HGNC:10442]
RPS9	-0.181227	8.39152	0.000575488	0.00986179	ENSG00000278081	6203	CHR_HSCHR19LRC_LRC_S_CTG3_1	54201473	54208260	1	protein_coding	ribosomal protein S9 [Source:HGNC Symbol;Acc:HGNC:10442]
RPS9	-0.181227	8.39152	0.000575488	0.00986179	ENSG00000278270	6203	CHR_HSCHR19_4_CTG3_1	54201357	54249609	1	protein_coding	ribosomal protein S9 [Source:HGNC Symbol;Acc:HGNC:10442]
RPS9	-0.181227	8.39152	0.000575488	0.00986179	ENSG00000277079	6203	CHR_HSCHR19LRC_PGF2_CTG3_1	54201473	54208260	1	protein_coding	ribosomal protein S9 [Source:HGNC Symbol;Acc:HGNC:10442]
RPS9	-0.181227	8.39152	0.000575488	0.00986179	ENSG00000274950	6203	CHR_HSCHR19LRC_PGF1_CTG3_1	54201424	54249604	1	protein_coding	ribosomal protein S9 [Source:HGNC Symbol;Acc:HGNC:10442]
RPS9	-0.181227	8.39152	0.000575488	0.00986179	ENSG00000274626	6203	CHR_HSCHR19LRC_COX2_CTG3_1	54201473	54208260	1	protein_coding	ribosomal protein S9 [Source:HGNC Symbol;Acc:HGNC:10442]
RPS9	-0.181227	8.39152	0.000575488	0.00986179	ENSG00000277359	6203	CHR_HSCHR19LRC_LRC_I_CTG3_1	54201473	54208260	1	protein_coding	ribosomal protein S9 [Source:HGNC Symbol;Acc:HGNC:10442]
RPS9	-0.181227	8.39152	0.000575488	0.00986179	ENSG00000275323	6203	CHR_HSCHR19LRC_LRC_J_CTG3_1	54201473	54208260	1	protein_coding	ribosomal protein S9 [Source:HGNC Symbol;Acc:HGNC:10442]
RPS9	-0.181227	8.39152	0.000575488	0.00986179	ENSG00000274005	6203	CHR_HSCHR19LRC_LRC_T_CTG3_1	54201473	54208260	1	protein_coding	ribosomal protein S9 [Source:HGNC Symbol;Acc:HGNC:10442]
RPS9	-0.181227	8.39152	0.000575488	0.00986179	ENSG00000274646	6203	CHR_HSCHR19LRC_COX1_CTG3_1	54201241	54249371	1	protein_coding	ribosomal protein S9 [Source:HGNC Symbol;Acc:HGNC:10442]
MRPL43	-0.323181	6.55307	0.000580667	0.00994454	ENSG00000055950	84545	10	100969458	100987515	-1	protein_coding	mitochondrial ribosomal protein L43 [Source:HGNC Symbol;Acc:HGNC:14517]
NID2	-0.487161	2.89697	0.000581008	0.00994454	ENSG00000087303	22795	14	52004803	52069228	-1	protein_coding	nidogen 2 [Source:HGNC Symbol;Acc:HGNC:13389]
POP4	0.327556	6.5936	0.000583245	0.00997688	ENSG00000105171		19	29604017	29617237	1	protein_coding	POP4 homolog, ribonuclease P/MRP subunit [Source:HGNC Symbol;Acc:HGNC:30081]
TALDO1	0.267546	8.92032	0.000584873	0.00999595	ENSG00000177156	6888	11	747329	765024	1	protein_coding	transaldolase 1 [Source:HGNC Symbol;Acc:HGNC:11559]
MASTL	0.573214	4.3153	0.000585054	0.00999595	ENSG00000120539	84930	10	27154824	27186924	1	protein_coding	microtubule associated serine/threonine kinase like [Source:HGNC Symbol;Acc:HGNC:19042]
SLC25A5	0.200187	9.04637	0.000589949	0.0100736	ENSG00000005022	292	X	119468400	119471319	1	protein_coding	solute carrier family 25 member 5 [Source:HGNC Symbol;Acc:HGNC:10991]
EIF2S1	0.271979	7.38478	0.000592043	0.0101034	ENSG00000134001	1965	14	67359997	67386516	1	protein_coding	eukaryotic translation initiation factor 2 subunit alpha [Source:HGNC Symbol;Acc:HGNC:3265]
TRAF4	-0.563585	4.68342	0.000594269	0.0101335	ENSG00000076604	9618	17	28743984	28750958	1	protein_coding	TNF receptor associated factor 4 [Source:HGNC Symbol;Acc:HGNC:12034]
TNFRSF10B	-0.563267	4.97359	0.000594514	0.0101335	ENSG00000120889	8795	8	23020133	23069179	-1	protein_coding	TNF receptor superfamily member 10b [Source:HGNC Symbol;Acc:HGNC:11905]
SAMD4B	-0.506532	4.20907	0.000597747	0.0101825	ENSG00000179134	55095	19	39342396	39385710	1	protein_coding	sterile alpha motif domain containing 4B [Source:HGNC Symbol;Acc:HGNC:25492]
ATP13A2	-0.466738	2.8934	0.000598098	0.0101825	ENSG00000159363	23400	1	16985958	17011928	-1	protein_coding	ATPase 13A2 [Source:HGNC Symbol;Acc:HGNC:30213]
C1QTNF3	-0.358699	2.36228	0.000600968	0.0102253	ENSG00000082196	114899	5	34019448	34043832	-1	protein_coding	C1q and TNF related 3 [Source:HGNC Symbol;Acc:HGNC:14326]
TMEM19	0.50418	4.95138	0.000603031	0.0102516	ENSG00000139291	55266	12	71686087	71705046	1	protein_coding	transmembrane protein 19 [Source:HGNC Symbol;Acc:HGNC:25605]
ADNP2	0.503522	3.40167	0.000603225	0.0102516	ENSG00000101544	22850	18	80109031	80147523	1	protein_coding	ADNP homeobox 2 [Source:HGNC Symbol;Acc:HGNC:23803]
MRE11	0.480593	3.91264	0.000612902	0.0104099	ENSG00000020922	4361	11	94415578	94493908	-1	protein_coding	MRE11 homolog, double strand break repair nuclease [Source:HGNC Symbol;Acc:HGNC:7230]
UBA5	0.483527	4.88456	0.000616396	0.0104631	ENSG00000081307	79876	3	132654446	132678097	1	protein_coding	ubiquitin like modifier activating enzyme 5 [Source:HGNC Symbol;Acc:HGNC:23230]
COX19	0.484017	4.01648	0.000619496	0.0105095	ENSG00000240230	90639	7	898778	975599	-1	protein_coding	COX19, cytochrome c oxidase assembly factor [Source:HGNC Symbol;Acc:HGNC:28074]
ARL2	-0.311895	6.81064	0.000620372	0.0105182	ENSG00000213465	402	11	65014113	65022184	1	protein_coding	ADP ribosylation factor like GTPase 2 [Source:HGNC Symbol;Acc:HGNC:693]
TRIM56	0.513491	4.16768	0.000621195	0.0105259	ENSG00000169871	81844	7	101085439	101097967	1	protein_coding	tripartite motif containing 56 [Source:HGNC Symbol;Acc:HGNC:19028]
DNAJB11	0.406503	5.55846	0.00062403	0.0105677	ENSG00000090520	51726	3	186567403	186585800	1	protein_coding	DnaJ heat shock protein family (Hsp40) member B11 [Source:HGNC Symbol;Acc:HGNC:14889]
C1S	0.513632	7.64381	0.000629105	0.0106474	ENSG00000182326	716	12	6988259	7071032	1	protein_coding	complement C1s [Source:HGNC Symbol;Acc:HGNC:1247]
RPS12	-0.241697	7.8831	0.000632879	0.010705	ENSG00000112306	6206	6	132814441	132817564	1	protein_coding	ribosomal protein S12 [Source:HGNC Symbol;Acc:HGNC:10385]
SMAGP	-0.382734	6.56584	0.000635476	0.0107426	ENSG00000170545	57228	12	51244558	51270890	-1	protein_coding	small cell adhesion glycoprotein [Source:HGNC Symbol;Acc:HGNC:26918]
NF2	0.48582	5.75234	0.000637611	0.0107724	ENSG00000186575	4771	22	29603556	29698598	1	protein_coding	neurofibromin 2 [Source:HGNC Symbol;Acc:HGNC:7773]
GLUL	0.392161	7.57605	0.000641797	0.0108367	ENSG00000135821	2752	1	182381704	182392206	-1	protein_coding	glutamate-ammonia ligase [Source:HGNC Symbol;Acc:HGNC:4341]
SH2D5	-0.46826	2.69111	0.000644185	0.0108707	ENSG00000189410	400745	1	20719732	20732837	-1	protein_coding	SH2 domain containing 5 [Source:HGNC Symbol;Acc:HGNC:28819]
KRT16	-0.365233	2.27448	0.000648268	0.0109332	ENSG00000186832	3868	17	41609778	41615899	-1	protein_coding	keratin 16 [Source:HGNC Symbol;Acc:HGNC:6423]
UXS1	0.394215	6.50194	0.000652849	0.011004	ENSG00000115652	80146	2	106093303	106194339	-1	protein_coding	UDP-glucuronate decarboxylase 1 [Source:HGNC Symbol;Acc:HGNC:17729]
DHRS7	0.346811	6.7867	0.000654501	0.0110254	ENSG00000100612	51635	14	60144120	60169856	-1	protein_coding	dehydrogenase/reductase 7 [Source:HGNC Symbol;Acc:HGNC:21524]
FTLP3	-0.355313	6.3662	0.000655936	0.0110431	ENSG00000226608		20	4023917	4024444	1	processed_pseudogene	ferritin light chain pseudogene 3 [Source:HGNC Symbol;Acc:HGNC:4000]
PARP4	0.501645	4.75153	0.000656606	0.0110479	ENSG00000102699	143	13	24420926	24512810	-1	protein_coding	poly(ADP-ribose) polymerase family member 4 [Source:HGNC Symbol;Acc:HGNC:271]
CCDC36	0.352348	2.28164	0.000659346	0.0110875	ENSG00000173421	339834	3	49198428	49258104	1	protein_coding	coiled-coil domain containing 36 [Source:HGNC Symbol;Acc:HGNC:27945]
EMC7	0.213847	8.90047	0.000662537	0.0111347	ENSG00000134153	56851	15	34084017	34101948	-1	protein_coding	ER membrane protein complex subunit 7 [Source:HGNC Symbol;Acc:HGNC:24301]
MROH1	-0.523059	3.54538	0.000664941	0.0111652	ENSG00000179832	727957	8	144148016	144261940	1	protein_coding	maestro heat like repeat family member 1 [Source:HGNC Symbol;Acc:HGNC:26958]
CEP170	-0.453334	4.7425	0.00066513	0.0111652	ENSG00000276725	9859	CHR_HSCHR1_3_CTG32_1	243124428	243255321	-1	protein_coding	centrosomal protein 170 [Source:HGNC Symbol;Acc:HGNC:28920]
CEP170	-0.453334	4.7425	0.00066513	0.0111652	ENSG00000276725	645455	CHR_HSCHR1_3_CTG32_1	243124428	243255321	-1	protein_coding	centrosomal protein 170 [Source:HGNC Symbol;Acc:HGNC:28920]
CEP170	-0.453334	4.7425	0.00066513	0.0111652	ENSG00000143702	9859	1	243124428	243255348	-1	protein_coding	centrosomal protein 170 [Source:HGNC Symbol;Acc:HGNC:28920]
CEP170	-0.453334	4.7425	0.00066513	0.0111652	ENSG00000143702	645455	1	243124428	243255348	-1	protein_coding	centrosomal protein 170 [Source:HGNC Symbol;Acc:HGNC:28920]
DUSP6	0.559212	4.17974	0.000666011	0.0111663	ENSG00000139318	1848	12	89347232	89353271	-1	protein_coding	dual specificity phosphatase 6 [Source:HGNC Symbol;Acc:HGNC:3072]
WWC3	0.523227	3.73513	0.000666357	0.0111663	ENSG00000047644	55841	X	10015562	10144478	1	protein_coding	WWC family member 3 [Source:HGNC Symbol;Acc:HGNC:29237]
RNF168	-0.469957	3.92362	0.000666362	0.0111663	ENSG00000163961	165918	3	196468783	196503768	-1	protein_coding	ring finger protein 168 [Source:HGNC Symbol;Acc:HGNC:26661]
U2SURP	0.411312	5.79282	0.000667261	0.0111749	ENSG00000163714	23350	3	142964497	143060546	1	protein_coding	U2 snRNP associated SURP domain containing [Source:HGNC Symbol;Acc:HGNC:30855]
DHCR7	-0.537817	4.15658	0.000671741	0.0112434	ENSG00000172893	1717	11	71428193	71452868	-1	protein_coding	7-dehydrocholesterol reductase [Source:HGNC Symbol;Acc:HGNC:2860]
TRIOBP	-0.386655	6.88485	0.000672571	0.0112497	ENSG00000100106	11078	22	37697004	37776556	1	protein_coding	TRIO and F-actin binding protein [Source:HGNC Symbol;Acc:HGNC:17009]
MCM7	0.539304	7.5533	0.0006729	0.0112497	ENSG00000166508	4176	7	100092728	100101940	-1	protein_coding	minichromosome maintenance complex component 7 [Source:HGNC Symbol;Acc:HGNC:6950]
C20orf194	0.509745	3.75516	0.000681396	0.0113851	ENSG00000088854	25943	20	3249305	3407625	-1	protein_coding	chromosome 20 open reading frame 194 [Source:HGNC Symbol;Acc:HGNC:17721]
DUSP10	0.525767	5.17151	0.000689845	0.0115196	ENSG00000143507	11221	1	221701424	221742176	-1	protein_coding	dual specificity phosphatase 10 [Source:HGNC Symbol;Acc:HGNC:3065]
ATP6V1G1	-0.260144	7.66123	0.000690747	0.0115279	ENSG00000136888	9550	9	114587746	114598373	1	protein_coding	ATPase H+ transporting V1 subunit G1 [Source:HGNC Symbol;Acc:HGNC:864]
NUSAP1	0.545849	4.52207	0.000694559	0.0115848	ENSG00000137804	51203	15	41332694	41381050	1	protein_coding	nucleolar and spindle associated protein 1 [Source:HGNC Symbol;Acc:HGNC:18538]
AC097059.1	0.448488	2.78771	0.000696476	0.0116101	ENSG00000226835	107985092	1	94247866	94334848	1	lincRNA
NUPL2	0.457097	4.05066	0.000702824	0.0117091	ENSG00000136243	11097	7	23181827	23201011	1	protein_coding	nucleoporin like 2 [Source:HGNC Symbol;Acc:HGNC:17010]
MSH6	0.556122	4.86707	0.000705053	0.0117395	ENSG00000116062	2956	2	47695530	47810101	1	protein_coding	mutS homolog 6 [Source:HGNC Symbol;Acc:HGNC:7329]
POMGNT2	-0.546239	3.67887	0.000707622	0.0117754	ENSG00000144647	84892	3	43079232	43106076	-1	protein_coding	protein O-linked mannose N-acetylglucosaminyltransferase 2 (beta 1,4-) [Source:HGNC Symbol;Acc:HGNC:25902]
PARP1	0.442287	6.6379	0.000709985	0.0118079	ENSG00000143799	142	1	226360691	226408079	-1	protein_coding	poly(ADP-ribose) polymerase 1 [Source:HGNC Symbol;Acc:HGNC:270]
BOD1	-0.44541	5.24419	0.000711478	0.0118259	ENSG00000145919	91272	5	173607514	173616660	-1	protein_coding	biorientation of chromosomes in cell division 1 [Source:HGNC Symbol;Acc:HGNC:25114]
FKBP7	0.442879	5.23705	0.000713872	0.0118589	ENSG00000079150	51661	2	178463664	178478600	-1	protein_coding	FK506 binding protein 7 [Source:HGNC Symbol;Acc:HGNC:3723]
INTS12	0.466758	4.65978	0.00071542	0.0118777	ENSG00000138785	57117	4	105682627	105895986	-1	protein_coding	integrator complex subunit 12 [Source:HGNC Symbol;Acc:HGNC:25067]
PFKFB2	-0.440588	2.73692	0.000718404	0.0119204	ENSG00000123836	5208	1	207034366	207081024	1	protein_coding	6-phosphofructo-2-kinase/fructose-2,6-biphosphatase 2 [Source:HGNC Symbol;Acc:HGNC:8873]
TIA1	0.470302	4.45364	0.00072658	0.0120491	ENSG00000116001	7072	2	70209444	70248660	-1	protein_coding	TIA1 cytotoxic granule associated RNA binding protein [Source:HGNC Symbol;Acc:HGNC:11802]
TCEA2	-0.489505	4.05215	0.000727333	0.0120546	ENSG00000171703	6919	20	64049836	64072347	1	protein_coding	transcription elongation factor A2 [Source:HGNC Symbol;Acc:HGNC:11614]
ITFG1	0.344049	6.58328	0.000727841	0.0120561	ENSG00000129636	81533	16	47154387	47464149	-1	protein_coding	integrin alpha FG-GAP repeat containing 1 [Source:HGNC Symbol;Acc:HGNC:30697]
MVP	-0.415389	7.48988	0.000729365	0.0120744	ENSG00000013364	9961	16	29820394	29848039	1	protein_coding	major vault protein [Source:HGNC Symbol;Acc:HGNC:7531]
ABCC9	0.478148	3.07376	0.000731951	0.0121102	ENSG00000069431	10060	12	21797401	21942529	-1	protein_coding	ATP binding cassette subfamily C member 9 [Source:HGNC Symbol;Acc:HGNC:60]
PRIMPOL	0.468791	3.83331	0.000734829	0.0121509	ENSG00000164306	201973	4	184649613	184694963	1	protein_coding	primase and DNA directed polymerase [Source:HGNC Symbol;Acc:HGNC:26575]
HOXA11	0.44222	3.10304	0.000741248	0.01225	ENSG00000005073	3207	7	27181510	27185223	-1	protein_coding	homeobox A11 [Source:HGNC Symbol;Acc:HGNC:5101]
PEG10	0.509714	3.48051	0.00074472	0.0123003	ENSG00000242265	23089	7	94656325	94669695	1	protein_coding	paternally expressed 10 [Source:HGNC Symbol;Acc:HGNC:14005]
AGPAT5	0.441858	3.41938	0.00074776	0.0123434	ENSG00000155189	55326	8	6708357	6759666	1	protein_coding	1-acylglycerol-3-phosphate O-acyltransferase 5 [Source:HGNC Symbol;Acc:HGNC:20886]
ATP6AP2	0.259194	8.29407	0.000750046	0.012374	ENSG00000182220	10159	X	40579372	40606848	1	protein_coding	ATPase H+ transporting accessory protein 2 [Source:HGNC Symbol;Acc:HGNC:18305]
ANKH	-0.484013	3.81156	0.000754949	0.0124478	ENSG00000154122	56172	5	14704804	14871778	-1	protein_coding	ANKH inorganic pyrophosphate transport regulator [Source:HGNC Symbol;Acc:HGNC:15492]
FAM198B	0.417662	2.87277	0.000755658	0.0124523	ENSG00000164125	51313	4	158124474	158173318	-1	protein_coding	family with sequence similarity 198 member B [Source:HGNC Symbol;Acc:HGNC:25312]
LSM3	0.300116	6.9329	0.000756352	0.0124567	ENSG00000170860	27258	3	14178358	14201119	1	protein_coding	LSM3 homolog, U6 small nuclear RNA and mRNA degradation associated [Source:HGNC Symbol;Acc:HGNC:17874]
GPAA1	-0.402232	7.60434	0.000757976	0.0124748	ENSG00000197858	8733	8	144082590	144086216	1	protein_coding	glycosylphosphatidylinositol anchor attachment 1 [Source:HGNC Symbol;Acc:HGNC:4446]
SF3B4	-0.466144	5.09131	0.000758322	0.0124748	ENSG00000143368	10262	1	149923317	149928344	-1	protein_coding	splicing factor 3b subunit 4 [Source:HGNC Symbol;Acc:HGNC:10771]
TRAF7	-0.528656	5.6675	0.000761067	0.0125128	ENSG00000131653	84231	16	2155698	2178129	1	protein_coding	TNF receptor associated factor 7 [Source:HGNC Symbol;Acc:HGNC:20456]
FKBP5	0.363685	2.53013	0.000765295	0.0125751	ENSG00000096060	2289	6	35573585	35728583	-1	protein_coding	FK506 binding protein 5 [Source:HGNC Symbol;Acc:HGNC:3721]
RNF7	-0.244306	7.59522	0.00077534	0.0127329	ENSG00000114125	9616	3	141738204	141747560	1	protein_coding	ring finger protein 7 [Source:HGNC Symbol;Acc:HGNC:10070]
MT-ATP8	0.341662	7.20517	0.000786158	0.0129032	ENSG00000228253	4509	MT	8366	8572	1	protein_coding	mitochondrially encoded ATP synthase 8 [Source:HGNC Symbol;Acc:HGNC:7415]
TCEAL3	-0.424943	5.09585	0.000789938	0.0129579	ENSG00000196507	85012	X	103607451	103629690	1	protein_coding	transcription elongation factor A like 3 [Source:HGNC Symbol;Acc:HGNC:28247]
ACTC1	-0.634982	6.12411	0.000797501	0.0130688	ENSG00000159251	70	15	34788096	34796139	-1	protein_coding	actin, alpha, cardiac muscle 1 [Source:HGNC Symbol;Acc:HGNC:143]
CLIC4	-0.294459	8.55277	0.000797612	0.0130688	ENSG00000169504	25932	1	24745357	24844324	1	protein_coding	chloride intracellular channel 4 [Source:HGNC Symbol;Acc:HGNC:13518]
PROCR	-0.50881	4.617	0.00079828	0.0130723	ENSG00000101000	10544	20	35172073	35216240	1	protein_coding	protein C receptor [Source:HGNC Symbol;Acc:HGNC:9452]
ORC6	0.571278	5.01403	0.000802544	0.0131319	ENSG00000091651	23594	16	46689643	46698394	1	protein_coding	origin recognition complex subunit 6 [Source:HGNC Symbol;Acc:HGNC:17151]
CUTA	-0.176026	8.82418	0.000802831	0.0131319	ENSG00000226492	51596	CHR_HSCHR6_MHC_SSTO_CTG1	33556632	33558507	-1	protein_coding	cutA divalent cation tolerance homolog [Source:HGNC Symbol;Acc:HGNC:21101]
CUTA	-0.176026	8.82418	0.000802831	0.0131319	ENSG00000112514	51596	6	33416442	33418317	-1	protein_coding	cutA divalent cation tolerance homolog [Source:HGNC Symbol;Acc:HGNC:21101]
ATF4	-0.349689	6.74279	0.000805407	0.0131666	ENSG00000128272	468	22	39519695	39522685	1	protein_coding	activating transcription factor 4 [Source:HGNC Symbol;Acc:HGNC:786]
OSR1	-0.530273	3.76037	0.000816295	0.0133356	ENSG00000143867	130497	2	19351485	19358653	-1	protein_coding	odd-skipped related transciption factor 1 [Source:HGNC Symbol;Acc:HGNC:8111]
CCL26	0.702978	4.48348	0.000816671	0.0133356	ENSG00000006606	10344	7	75769533	75789896	-1	protein_coding	C-C motif chemokine ligand 26 [Source:HGNC Symbol;Acc:HGNC:10625]
NASP	0.409758	6.08536	0.000829567	0.0135382	ENSG00000132780	4678	1	45583846	45618904	1	protein_coding	nuclear autoantigenic sperm protein [Source:HGNC Symbol;Acc:HGNC:7644]
OLR1	0.363357	2.29686	0.000830022	0.0135382	ENSG00000173391	4973	12	10158301	10172138	-1	protein_coding	oxidized low density lipoprotein receptor 1 [Source:HGNC Symbol;Acc:HGNC:8133]
B4GALT3	-0.475109	5.16608	0.000831896	0.0135611	ENSG00000158850	8703	1	161171310	161177968	-1	protein_coding	beta-1,4-galactosyltransferase 3 [Source:HGNC Symbol;Acc:HGNC:926]
XRCC2	0.414394	2.85986	0.000833899	0.013586	ENSG00000196584	7516	7	152644779	152676165	-1	protein_coding	X-ray repair cross complementing 2 [Source:HGNC Symbol;Acc:HGNC:12829]
ACOT9	0.339084	6.75766	0.000842479	0.0137181	ENSG00000123130	23597	X	23702253	23766475	-1	protein_coding	acyl-CoA thioesterase 9 [Source:HGNC Symbol;Acc:HGNC:17152]
DXO	-0.495862	4.14617	0.000843374	0.0137249	ENSG00000225682	1797	CHR_HSCHR6_MHC_COX_CTG1	31957356	31959838	-1	protein_coding	decapping exoribonuclease [Source:HGNC Symbol;Acc:HGNC:2992]
DXO	-0.495862	4.14617	0.000843374	0.0137249	ENSG00000234798	1797	CHR_HSCHR6_MHC_SSTO_CTG1	31962464	31964946	-1	protein_coding	decapping exoribonuclease [Source:HGNC Symbol;Acc:HGNC:2992]
DXO	-0.495862	4.14617	0.000843374	0.0137249	ENSG00000224313	1797	CHR_HSCHR6_MHC_MCF_CTG1	32046253	32048735	-1	protein_coding	decapping exoribonuclease [Source:HGNC Symbol;Acc:HGNC:2992]
DXO	-0.495862	4.14617	0.000843374	0.0137249	ENSG00000204348	1797	6	31969810	31972292	-1	protein_coding	decapping exoribonuclease [Source:HGNC Symbol;Acc:HGNC:2992]
DXO	-0.495862	4.14617	0.000843374	0.0137249	ENSG00000236765	1797	CHR_HSCHR6_MHC_DBB_CTG1	31951992	31954474	-1	protein_coding	decapping exoribonuclease [Source:HGNC Symbol;Acc:HGNC:2992]
DXO	-0.495862	4.14617	0.000843374	0.0137249	ENSG00000206346	1797	CHR_HSCHR6_MHC_QBL_CTG1	31960187	31962669	-1	protein_coding	decapping exoribonuclease [Source:HGNC Symbol;Acc:HGNC:2992]
OGDH	-0.547853	4.35798	0.000849172	0.0138114	ENSG00000105953	4967	7	44606572	44709066	1	protein_coding	oxoglutarate dehydrogenase [Source:HGNC Symbol;Acc:HGNC:8124]
LSM2	0.377487	6.02656	0.000851521	0.0138418	ENSG00000224979	57819	CHR_HSCHR6_MHC_APD_CTG1	31864414	31874003	-1	protein_coding	LSM2 homolog, U6 small nuclear RNA and mRNA degradation associated [Source:HGNC Symbol;Acc:HGNC:13940]
LSM2	0.377487	6.02656	0.000851521	0.0138418	ENSG00000225998	57819	CHR_HSCHR6_MHC_MCF_CTG1	31873692	31883281	-1	protein_coding	LSM2 homolog, U6 small nuclear RNA and mRNA degradation associated [Source:HGNC Symbol;Acc:HGNC:13940]
LSM2	0.377487	6.02656	0.000851521	0.0138418	ENSG00000236826	57819	CHR_HSCHR6_MHC_COX_CTG1	31784754	31794345	-1	protein_coding	LSM2 homolog, U6 small nuclear RNA and mRNA degradation associated [Source:HGNC Symbol;Acc:HGNC:13940]
LSM2	0.377487	6.02656	0.000851521	0.0138418	ENSG00000204392	57819	6	31797396	31806984	-1	protein_coding	LSM2 homolog, U6 small nuclear RNA and mRNA degradation associated [Source:HGNC Symbol;Acc:HGNC:13940]
LSM2	0.377487	6.02656	0.000851521	0.0138418	ENSG00000231502	57819	CHR_HSCHR6_MHC_DBB_CTG1	31779577	31789166	-1	protein_coding	LSM2 homolog, U6 small nuclear RNA and mRNA degradation associated [Source:HGNC Symbol;Acc:HGNC:13940]
LSM2	0.377487	6.02656	0.000851521	0.0138418	ENSG00000172850	57819	CHR_HSCHR6_MHC_QBL_CTG1	31787629	31797209	-1	protein_coding	LSM2 homolog, U6 small nuclear RNA and mRNA degradation associated [Source:HGNC Symbol;Acc:HGNC:13940]
GOLGA8A	0.390606	2.53026	0.000858805	0.0139523	ENSG00000175265	23015	15	34379068	34437466	-1	protein_coding	golgin A8 family member A [Source:HGNC Symbol;Acc:HGNC:31972]
RAB5B	-0.500085	5.39352	0.000862324	0.0139963	ENSG00000111540	5869	12	55973913	55996683	1	protein_coding	RAB5B, member RAS oncogene family [Source:HGNC Symbol;Acc:HGNC:9784]
COL23A1	0.338157	2.26146	0.000862489	0.0139963	ENSG00000050767	91522	5	178237618	178590555	-1	protein_coding	collagen type XXIII alpha 1 chain [Source:HGNC Symbol;Acc:HGNC:22990]
CNIH3	-0.570504	4.63333	0.000864272	0.0140119	ENSG00000143786	149111	1	224434660	224740549	1	protein_coding	cornichon family AMPA receptor auxiliary protein 3 [Source:HGNC Symbol;Acc:HGNC:26802]
UBE2G1	0.451147	5.24205	0.000864419	0.0140119	ENSG00000132388	7326	17	4269259	4366628	-1	protein_coding	ubiquitin conjugating enzyme E2 G1 [Source:HGNC Symbol;Acc:HGNC:12482]
PCMT1	0.222773	8.16309	0.000865308	0.0140184	ENSG00000120265	5110	6	149749443	149811420	1	protein_coding	protein-L-isoaspartate (D-aspartate) O-methyltransferase [Source:HGNC Symbol;Acc:HGNC:8728]
RNF216P1	0.471089	4.00906	0.000866574	0.014031	ENSG00000196204	441191	7	4973988	5040675	1	transcribed_unprocessed_pseudogene	ring finger protein 216 pseudogene 1 [Source:HGNC Symbol;Acc:HGNC:33610]
FAM222B	-0.506689	3.30389	0.000870036	0.0140791	ENSG00000173065	55731	17	28755978	28855232	-1	protein_coding	family with sequence similarity 222 member B [Source:HGNC Symbol;Acc:HGNC:25563]
XPO1	0.3821	6.13728	0.000874678	0.0141463	ENSG00000082898	7514	2	61477849	61538626	-1	protein_coding	exportin 1 [Source:HGNC Symbol;Acc:HGNC:12825]
AFG3L1P	0.45393	3.2001	0.000879422	0.0142113	ENSG00000223959	172	16	89972586	90002161	1	transcribed_unitary_pseudogene	AFG3 like matrix AAA peptidase subunit 1, pseudogene [Source:HGNC Symbol;Acc:HGNC:314]
RRAS2	-0.413827	5.85176	0.000879683	0.0142113	ENSG00000133818	22800	11	14277926	14364506	-1	protein_coding	related RAS viral (r-ras) oncogene homolog 2 [Source:HGNC Symbol;Acc:HGNC:17271]
MYO1C	-0.365915	7.15127	0.000882215	0.014244	ENSG00000197879	4641	17	1464098	1492812	-1	protein_coding	myosin IC [Source:HGNC Symbol;Acc:HGNC:7597]
RPL19	-0.146315	9.79725	0.000882701	0.014244	ENSG00000108298	6143	17	39200283	39204727	1	protein_coding	ribosomal protein L19 [Source:HGNC Symbol;Acc:HGNC:10312]
NUDC	0.30512	7.06887	0.00088447	0.0142646	ENSG00000090273	10726	1	26900238	26946862	1	protein_coding	nuclear distribution C, dynein complex regulator [Source:HGNC Symbol;Acc:HGNC:8045]
SSH3	-0.455406	3.09618	0.000886656	0.0142918	ENSG00000172830	54961	11	67303448	67312607	1	protein_coding	slingshot protein phosphatase 3 [Source:HGNC Symbol;Acc:HGNC:30581]
C15orf48	-0.442066	2.67476	0.000889268	0.0143259	ENSG00000166920	84419	15	45430529	45448761	1	protein_coding	chromosome 15 open reading frame 48 [Source:HGNC Symbol;Acc:HGNC:29898]
RIOK3	-0.478189	5.08313	0.000893283	0.0143825	ENSG00000101782	8780	18	23452823	23486603	1	protein_coding	RIO kinase 3 [Source:HGNC Symbol;Acc:HGNC:11451]
SMIM10L1	-0.334833	6.11285	0.000901091	0.0145001	ENSG00000281930	100129361	CHR_HSCHR12_3_CTG2	11167456	11172249	1	lincRNA	small integral membrane protein 10 like 1 [Source:HGNC Symbol;Acc:HGNC:49847]
SMIM10L1	-0.334833	6.11285	0.000901091	0.0145001	ENSG00000256537	100129361	12	11171222	11176016	1	protein_coding	small integral membrane protein 10 like 1 [Source:HGNC Symbol;Acc:HGNC:49847]
SMIM10L1	-0.334833	6.11285	0.000901091	0.0145001	ENSG00000262986	100129361	CHR_HSCHR12_2_CTG2	11203312	11203513	1	processed_pseudogene	small integral membrane protein 10 like 1 [Source:HGNC Symbol;Acc:HGNC:49847]
CC2D2A	-0.488666	3.93832	0.000902473	0.0145142	ENSG00000048342	57545	4	15469865	15601557	1	protein_coding	coiled-coil and C2 domain containing 2A [Source:HGNC Symbol;Acc:HGNC:29253]
SLBP	0.378477	7.09041	0.000903213	0.014518	ENSG00000163950	7884	4	1692800	1712555	-1	protein_coding	stem-loop binding protein [Source:HGNC Symbol;Acc:HGNC:10904]
RIF1	0.490122	5.24816	0.000904413	0.0145292	ENSG00000080345	55183	2	151409883	151508013	1	protein_coding	replication timing regulatory factor 1 [Source:HGNC Symbol;Acc:HGNC:23207]
COPG2	0.608195	5.13802	0.000915513	0.0146993	ENSG00000158623	26958	7	130506238	130668748	-1	protein_coding	coatomer protein complex subunit gamma 2 [Source:HGNC Symbol;Acc:HGNC:2237]
HSP90AB1	0.140856	10.2177	0.000916023	0.0146993	ENSG00000096384	3326	6	44246166	44253888	1	protein_coding	heat shock protein 90 alpha family class B member 1 [Source:HGNC Symbol;Acc:HGNC:5258]
NDUFB4	0.252823	7.47691	0.000917292	0.0147114	ENSG00000065518	4710	3	120596309	120602500	1	protein_coding	NADH:ubiquinone oxidoreductase subunit B4 [Source:HGNC Symbol;Acc:HGNC:7699]
CALM1	0.158484	9.63327	0.000918174	0.0147174	ENSG00000198668	805	14	90396502	90408261	1	protein_coding	calmodulin 1 [Source:HGNC Symbol;Acc:HGNC:1442]
CALM1	0.158484	9.63327	0.000918174	0.0147174	ENSG00000198668	808	14	90396502	90408261	1	protein_coding	calmodulin 1 [Source:HGNC Symbol;Acc:HGNC:1442]
CALM1	0.158484	9.63327	0.000918174	0.0147174	ENSG00000198668	801	14	90396502	90408261	1	protein_coding	calmodulin 1 [Source:HGNC Symbol;Acc:HGNC:1442]
CTBS	0.443485	4.65094	0.000919931	0.0147373	ENSG00000117151	1486	1	84549606	84574480	-1	protein_coding	chitobiase [Source:HGNC Symbol;Acc:HGNC:2496]
STX12	-0.435012	5.54504	0.00092087	0.0147442	ENSG00000117758	23673	1	27773183	27824452	1	protein_coding	syntaxin 12 [Source:HGNC Symbol;Acc:HGNC:11430]
RABGAP1	-0.514385	4.69276	0.000923249	0.0147709	ENSG00000011454	23637	9	122940833	123104866	1	protein_coding	RAB GTPase activating protein 1 [Source:HGNC Symbol;Acc:HGNC:17155]
RABGAP1	-0.514385	4.69276	0.000923249	0.0147709	ENSG00000011454	2844	9	122940833	123104866	1	protein_coding	RAB GTPase activating protein 1 [Source:HGNC Symbol;Acc:HGNC:17155]
HEBP2	-0.421117	5.82307	0.000923569	0.0147709	ENSG00000051620	23593	6	138403531	138422197	1	protein_coding	heme binding protein 2 [Source:HGNC Symbol;Acc:HGNC:15716]
IFNAR1	0.393979	5.71351	0.0009245	0.0147776	ENSG00000142166	3454	21	33324477	33359862	1	protein_coding	interferon alpha and beta receptor subunit 1 [Source:HGNC Symbol;Acc:HGNC:5432]
CBR1	-0.207012	8.18831	0.000925189	0.0147804	ENSG00000159228	873	21	36069941	36073166	1	protein_coding	carbonyl reductase 1 [Source:HGNC Symbol;Acc:HGNC:1548]
NUP37	0.418713	5.30837	0.000927795	0.014813	ENSG00000075188	79023	12	102073103	102120124	-1	protein_coding	nucleoporin 37 [Source:HGNC Symbol;Acc:HGNC:29929]
TTR	0.342213	2.27081	0.000928261	0.014813	ENSG00000118271	7276	18	31591726	31599021	1	protein_coding	transthyretin [Source:HGNC Symbol;Acc:HGNC:12405]
IDH2	-0.412342	6.86009	0.000930607	0.0148423	ENSG00000182054	3418	15	90083045	90102504	-1	protein_coding	isocitrate dehydrogenase (NADP(+)) 2, mitochondrial [Source:HGNC Symbol;Acc:HGNC:5383]
CAPN1	-0.495614	6.35449	0.000935061	0.014905	ENSG00000014216	823	11	65180566	65212006	1	protein_coding	calpain 1 [Source:HGNC Symbol;Acc:HGNC:1476]
TRMT2A	-0.497298	3.98671	0.00093659	0.0149196	ENSG00000099899	27037	22	20111866	20117392	-1	protein_coding	tRNA methyltransferase 2 homolog A [Source:HGNC Symbol;Acc:HGNC:24974]
TBC1D9	-0.472365	3.29516	0.000937011	0.0149196	ENSG00000109436	23158	4	140620765	140756120	-1	protein_coding	TBC1 domain family member 9 [Source:HGNC Symbol;Acc:HGNC:21710]
LCORL	0.461622	3.60775	0.000939454	0.014945	ENSG00000178177	254251	4	17841199	18021876	-1	protein_coding	ligand dependent nuclear receptor corepressor like [Source:HGNC Symbol;Acc:HGNC:30776]
TACR1	0.37598	2.43793	0.000939649	0.014945	ENSG00000115353	6869	2	75046463	75199700	-1	protein_coding	tachykinin receptor 1 [Source:HGNC Symbol;Acc:HGNC:11526]
TRAIP	0.535853	3.87347	0.000940196	0.0149455	ENSG00000183763	10293	3	49828599	49856574	-1	protein_coding	TRAF interacting protein [Source:HGNC Symbol;Acc:HGNC:30764]
HIST1H1C	0.465457	5.51853	0.000942551	0.0149746	ENSG00000187837	3006	6	26055787	26056428	-1	protein_coding	histone cluster 1 H1 family member c [Source:HGNC Symbol;Acc:HGNC:4716]
COL4A3BP	-0.456867	5.26038	0.000943187	0.0149765	ENSG00000113163	10087	5	75368486	75512138	-1	protein_coding	collagen type IV alpha 3 binding protein [Source:HGNC Symbol;Acc:HGNC:2205]
DDX24	0.278089	7.90739	0.000944425	0.0149879	ENSG00000273761	57062	CHR_HSCHR14_7_CTG1	94050920	94081245	-1	protein_coding	DEAD-box helicase 24 [Source:HGNC Symbol;Acc:HGNC:13266]
DDX24	0.278089	7.90739	0.000944425	0.0149879	ENSG00000089737	57062	14	94048291	94081245	-1	protein_coding	DEAD-box helicase 24 [Source:HGNC Symbol;Acc:HGNC:13266]
SESN1	-0.4508	3.07604	0.000945104	0.0149904	ENSG00000080546	27244	6	108986437	109094819	-1	protein_coding	sestrin 1 [Source:HGNC Symbol;Acc:HGNC:21595]
RHOQ	-0.446855	3.65358	0.00095947	0.0152098	ENSG00000119729	23433	2	46541806	46583121	1	protein_coding	ras homolog family member Q [Source:HGNC Symbol;Acc:HGNC:17736]
CLPTM1	-0.484121	5.85859	0.000967118	0.0153149	ENSG00000104853	1209	19	44954585	44993341	1	protein_coding	CLPTM1, transmembrane protein [Source:HGNC Symbol;Acc:HGNC:2087]
ST13	-0.327454	5.90609	0.000967479	0.0153149	ENSG00000100380	6767	22	40824535	40857022	-1	protein_coding	ST13, Hsp70 interacting protein [Source:HGNC Symbol;Acc:HGNC:11343]
MYO1D	0.484598	3.80204	0.000967696	0.0153149	ENSG00000176658	4642	17	32492522	32877177	-1	protein_coding	myosin ID [Source:HGNC Symbol;Acc:HGNC:7598]
TRA2B	0.294683	7.76984	0.000970921	0.0153575	ENSG00000136527	6434	3	185915906	185938136	-1	protein_coding	transformer 2 beta homolog [Source:HGNC Symbol;Acc:HGNC:10781]
CHD9	0.441515	5.47179	0.000971843	0.0153637	ENSG00000177200	80205	16	53055033	53329150	1	protein_coding	chromodomain helicase DNA binding protein 9 [Source:HGNC Symbol;Acc:HGNC:25701]
DDX1	0.240619	7.84386	0.000972475	0.0153652	ENSG00000079785	1653	2	15591178	15631111	1	protein_coding	DEAD-box helicase 1 [Source:HGNC Symbol;Acc:HGNC:2734]
GDF6	-0.326614	2.24219	0.000974471	0.0153883	ENSG00000156466	392255	8	96142330	96160792	-1	protein_coding	growth differentiation factor 6 [Source:HGNC Symbol;Acc:HGNC:4221]
TTF2	0.517685	4.14629	0.000976404	0.0154104	ENSG00000116830	8458	1	117060303	117107453	1	protein_coding	transcription termination factor 2 [Source:HGNC Symbol;Acc:HGNC:12398]
FOXL2	0.343172	2.31619	0.000980792	0.0154711	ENSG00000183770	668	3	138944224	138947140	-1	protein_coding	forkhead box L2 [Source:HGNC Symbol;Acc:HGNC:1092]
EMD	-0.387712	6.72364	0.000989498	0.0155999	ENSG00000102119	2010	X	154379197	154381523	1	protein_coding	emerin [Source:HGNC Symbol;Acc:HGNC:3331]
DHX15	0.335893	7.41595	0.000993567	0.0156555	ENSG00000109606	1665	4	24517441	24584550	-1	protein_coding	DEAH-box helicase 15 [Source:HGNC Symbol;Acc:HGNC:2738]
TRIB2	-0.463291	3.05084	0.000998411	0.0157232	ENSG00000071575	28951	2	12716889	12742734	1	protein_coding	tribbles pseudokinase 2 [Source:HGNC Symbol;Acc:HGNC:30809]
TMEM50A	-0.19561	9.19871	0.000999116	0.0157257	ENSG00000183726	23585	1	25337917	25362361	1	protein_coding	transmembrane protein 50A [Source:HGNC Symbol;Acc:HGNC:30590]
ARHGAP12	-0.460123	5.3007	0.00100544	0.0158147	ENSG00000165322	94134	10	31805404	31928876	-1	protein_coding	Rho GTPase activating protein 12 [Source:HGNC Symbol;Acc:HGNC:16348]
THRAP3	0.291177	7.19819	0.00100587	0.0158147	ENSG00000054118	9967	1	36224416	36305357	1	protein_coding	thyroid hormone receptor associated protein 3 [Source:HGNC Symbol;Acc:HGNC:22964]
TNFRSF14	-0.480998	3.28656	0.00100868	0.0158502	ENSG00000157873	8764	1	2555639	2565382	1	protein_coding	TNF receptor superfamily member 14 [Source:HGNC Symbol;Acc:HGNC:11912]
TNFRSF14	-0.480998	3.28656	0.00100868	0.0158502	ENSG00000273936	8764	CHR_HSCHR1_1_CTG3	2555639	2565622	1	protein_coding	TNF receptor superfamily member 14 [Source:HGNC Symbol;Acc:HGNC:11912]
THOC7	0.336753	6.04722	0.00101071	0.0158735	ENSG00000163634	80145	3	63833870	63863903	-1	protein_coding	THO complex 7 [Source:HGNC Symbol;Acc:HGNC:29874]
AKR1B10	-0.354353	2.27595	0.00101389	0.0159147	ENSG00000198074	57016	7	134527592	134541408	1	protein_coding	aldo-keto reductase family 1 member B10 [Source:HGNC Symbol;Acc:HGNC:382]
AP001453.2	-0.456901	3.8057	0.00101558	0.0159326	ENSG00000256940		11	64245964	64248217	1	antisense_RNA
ECHDC3	0.327308	2.34201	0.00103867	0.0162859	ENSG00000134463	79746	10	11742366	11764070	1	protein_coding	enoyl-CoA hydratase domain containing 3 [Source:HGNC Symbol;Acc:HGNC:23489]
MOAP1	-0.483231	3.69681	0.00104123	0.0163172	ENSG00000278268	64112	CHR_HSCHR14_7_CTG1	93182196	93184928	-1	protein_coding	modulator of apoptosis 1 [Source:HGNC Symbol;Acc:HGNC:16658]
MOAP1	-0.483231	3.69681	0.00104123	0.0163172	ENSG00000165943	64112	14	93182196	93184928	-1	protein_coding	modulator of apoptosis 1 [Source:HGNC Symbol;Acc:HGNC:16658]
ACO2	-0.443663	6.53351	0.00104846	0.0164215	ENSG00000100412	50	22	41469125	41528989	1	protein_coding	aconitase 2 [Source:HGNC Symbol;Acc:HGNC:118]
PSMD14	0.212522	8.08719	0.00105174	0.0164638	ENSG00000115233	10213	2	161308038	161411717	1	protein_coding	proteasome 26S subunit, non-ATPase 14 [Source:HGNC Symbol;Acc:HGNC:16889]
PLEKHO1	-0.481195	4.92381	0.00105497	0.0165054	ENSG00000023902	51177	1	150149183	150164720	1	protein_coding	pleckstrin homology domain containing O1 [Source:HGNC Symbol;Acc:HGNC:24310]
EMP1	-0.264738	7.81938	0.001057	0.0165258	ENSG00000134531	2012	12	13196716	13219939	1	protein_coding	epithelial membrane protein 1 [Source:HGNC Symbol;Acc:HGNC:3333]
AC013652.1	0.346969	2.37401	0.00105741	0.0165258	ENSG00000259345		15	38865322	39427195	-1	lincRNA
SGCB	0.239382	7.87711	0.00105835	0.0165315	ENSG00000163069	6443	4	52020706	52038482	-1	protein_coding	sarcoglycan beta [Source:HGNC Symbol;Acc:HGNC:10806]
ZNF736	0.400234	2.71303	0.00106112	0.0165657	ENSG00000234444	728927	7	64307459	64354860	1	protein_coding	zinc finger protein 736 [Source:HGNC Symbol;Acc:HGNC:32467]
EFS	-0.448167	3.02446	0.00106439	0.0166042	ENSG00000100842	10278	14	23356402	23365752	-1	protein_coding	embryonal Fyn-associated substrate [Source:HGNC Symbol;Acc:HGNC:16898]
PACS1	-0.466205	3.51751	0.00106474	0.0166042	ENSG00000175115	55690	11	66070363	66244747	1	protein_coding	phosphofurin acidic cluster sorting protein 1 [Source:HGNC Symbol;Acc:HGNC:30032]
RAP2B	-0.428027	5.51339	0.00106605	0.0166156	ENSG00000181467	5912	3	153162270	153170620	1	protein_coding	RAP2B, member of RAS oncogene family [Source:HGNC Symbol;Acc:HGNC:9862]
DLGAP4	-0.419265	5.73093	0.00106747	0.0166287	ENSG00000080845	22839	20	36306336	36528637	1	protein_coding	DLG associated protein 4 [Source:HGNC Symbol;Acc:HGNC:24476]
OARD1	0.464365	4.16404	0.00107187	0.0166882	ENSG00000124596	221443	6	41033627	41097787	-1	protein_coding	O-acyl-ADP-ribose deacylase 1 [Source:HGNC Symbol;Acc:HGNC:21257]
FXYD5	-0.154035	9.8911	0.00107468	0.0167229	ENSG00000089327	53827	19	35154730	35169883	1	protein_coding	FXYD domain containing ion transport regulator 5 [Source:HGNC Symbol;Acc:HGNC:4029]
CCDC106	-0.389471	2.69513	0.00108054	0.016805	ENSG00000173581	29903	19	55641062	55653161	1	protein_coding	coiled-coil domain containing 106 [Source:HGNC Symbol;Acc:HGNC:30181]
APEH	-0.414544	7.00129	0.00108258	0.0168276	ENSG00000164062	327	3	49674002	49683963	1	protein_coding	acylaminoacyl-peptide hydrolase [Source:HGNC Symbol;Acc:HGNC:586]
ADGRE5	0.562608	6.02456	0.00108603	0.0168721	ENSG00000123146	976	19	14380501	14408725	1	protein_coding	adhesion G protein-coupled receptor E5 [Source:HGNC Symbol;Acc:HGNC:1711]
[truncated: 28,270 more rows]
