# Supplementary material for: Single-cell transcription profiles in Bloom syndrome patients link BLM deficiency with altered condensin complex expression signatures
Source: Hum Mol Genet. 2022 Jan 31;31(13):2185–93. doi: 10.1093/hmg/ddab373 (PMC9262399; doi:10.1093/hmg/ddab373)
Supplement: HMG-2021-CE-00720_Supplementary_Table3_ddab373 [file hmg-2021-ce-00720_supplementary_table3_ddab373.xlsx]

## Sheet: Sheet 1
Ensembl.Gene.ID
